# Supplementary material for: dupRadar: a Bioconductor package for the assessment of PCR artifacts in RNA-Seq data
Source: BMC Bioinformatics. 2016 Oct 21;17:428. doi: 10.1186/s12859-016-1276-2 (PMC5073875; doi:10.1186/s12859-016-1276-2)
Supplement: Additional file 3: — Methods 2. Instructions to reproduce main images. (MD 4 kb) [file 12859_2016_1276_MOESM3_ESM.md]

# Steps to reproduce the data used in the manuscript

Here follows a description to reproduce the results presented in the dupRadar manuscript.

The whole process has been simplified by removing all references to the batch system used in our cluster.

## Download and extract the raw files

First we downloaded from the [GSE44618](http://www.ncbi.nlm.nih.gov/geo/query/acc.cgi?acc=GSE44618) the samples from Marinov et al. (2014).

```bash
#!/bin/sh
cat retrieve.sra.txt | while read f
do
    /opt/sratoolkit/bin/fastq-dump -v --gzip -A $f
done
```

Where retrieve.sra.txt contains the SRA id's of the samples. The file is ommited for the sake of keeping this document short. A full description can be obtained in the manuscript and in the GEO link.

## Align samples to the reference genome

We downloaded the human hg19 reference from the igenomes project, with data downloaded from UCSC on March 6, 2013. We used STAR version 2.4.0h to align the reads. Only primary alignments were kept for downstream analysis. See the rest of the parameters used in the program call.

```bash
#!/bin/bash
STAR=/opt/star/2.4.0h/bin/Linux_x86_64
STAR_THREADS=8
STAR_REF=/opt/star_genomes/Homo_sapiens/UCSC/hg19/sjdbOverhang_108/
STAR_MAXRAM=31000000000
STAR_BUFSIZE=150000000
STAR_MM=2
STAR_MULTIMAP=10
STAR_MININTRO=21
STAR_GENESGTF=/opt/igenomes_reference/Homo_sapiens/UCSC/hg19/Annotation/Genes/genes.gtf

for f in ./rawdata/*.fastq.gz; do
        F=$(basename $f)
        BAM=${F%.fastq.gz}
        ${STAR}/STAR --limitGenomeGenerateRAM $STAR_MAXRAM --limitIObufferSize $STAR_BUFSIZE --genomeDir $STAR_REF --runThreadN $STAR_THREADS --outFilterMismatchNmax $STAR_MM --outFilterMultimapNmax $STAR_MULTIMAP --genomeLoad NoSharedMemory --alignIntronMin $STAR_MININTRO --outFileNamePrefix $BAM --outTmpDir /tmp/${BAM} --outStd SAM --outSAMattributes Standard --outSJfilterReads Unique --sjdbGTFfile $STAR_GENESGTF --readFilesCommand zcat --readFilesIn $f | samtools view -F 256 -bhSu - | samtools sort -@ $STAR_THREADS -O bam -T /tmp/${BAM} - > ./mapped/${BAM}.bam
done
```

## Mark duplicate reads and call dupRadar to calculate the duplicate matrices

We created first a master script that loops over the bam files and:

1. calls bamUtil dedup to mark duplicate reads
2. calls dupRadar to calculate the duplicate matrices

The master script which constructs the call for each file looks like:

```bash
#!/bin/bash
Q_DUPRADAR=/projects/cfb_internal/dupradar-code/test/singlecell/scripts/q_all.sh
GTF=/opt/igenomes_reference/Homo_sapiens/UCSC/hg19/Annotation/Genes/genes.gtf
THREADS=4

for f in *.bam; do
        F=${f%.bam}
        if [ ! -e "${F}_dm.RData" ] && [ ! -e "${F}.run" ]; then
                $Q_DUPRADAR $f $GTF $THREADS
        fi
done
```

And the functions which actually call bamUtil dedup and dupRadar:

```bash
#!/bin/bash
GLOBAL_IN=$1
GLOBAL_GTF=$2
GLOBAL_THREADS=$3

export TOOL_DEPENDENCIES=/opt/
export TMPDIR=/tmp
export BAMUTIL=${TOOL_DEPENDENCIES}/bamUtil/1.0.13
export RSCRIPT=${TOOL_DEPENDENCIES}/R/3.2.2
export DUPRADAR=/projects/cfb_internal/dupradar-code/test/singlecell/scripts
export SAMTOOLS=${TOOL_DEPENDENCIES}/samtools/1.2

## call bamUtils dedup
function Dedup {
        IN=$1
        OUT=$2

        . ${BAMUTIL}/env.sh
        echo "Q_ALL: ${BAMUTIL}/bin/bam dedup --in $IN --out $OUT"
        ${BAMUTIL}/bin/bam dedup --in $IN --out $OUT
}

## call dupRadar
function Dupradar {
        IN=$1
        OUT=$2
        GTF=$3
        PAIRED=$4
        THREADS=$5

        . ${RSCRIPT}/env.sh
        echo "Q_ALL: ${RSCRIPT}/bin/Rscript --no-save --no-restore ${DUPRADAR}/dupRadar.R $IN $OUT $GTF $PAIRED $THREADS"
        ${RSCRIPT}/bin/Rscript --no-save --no-restore ${DUPRADAR}/dupRadar.R $IN $OUT $GTF $PAIRED $THREADS
}

##
## main script
##
OUT_DEDUP=${TMPDIR}/${GLOBAL_IN%.bam}_duprm.bam
OUT_DUPRADAR=${GLOBAL_IN%.bam}_dm.RData

echo ${LSB_JOBID} > ${GLOBAL_IN%.bam}.run

Dedup $GLOBAL_IN $OUT_DEDUP
Dupradar $OUT_DEDUP $OUT_DUPRADAR $GLOBAL_GTF FALSE $GLOBAL_THREADS

rm ${GLOBAL_IN%.bam}.run
```


The R code which calls dupRadar and calculates the duplicate matrix:

```rsplus
########################
##
## dupRadar analysis of Marinov et al (2014) datasets
##
########################
library(dupRadar)

args <- commandArgs(T)
IN  <- args[1]
OUT <- args[2]
GTF <- args[3]
PAIRED  <- as.logical(args[4])
THREADS <- as.numeric(args[5])

print(args)
dm <- analyzeDuprates(bam=IN,gtf=GTF,stranded=0,paired=PAIRED,threads=THREADS,verbose=T)

pdf(paste0(OUTDIR,"/",basename(IN),".pdf"))
duprateExpDensPlot(dm)
dev.off()

#write.csv(dm,file=OUT)
save(dm,file=OUT)
```
