# Supplementary material for: dupRadar: a Bioconductor package for the assessment of PCR artifacts in RNA-Seq data
Source: BMC Bioinformatics. 2016 Oct 21;17:428. doi: 10.1186/s12859-016-1276-2 (PMC5073875; doi:10.1186/s12859-016-1276-2)
Supplement: Additional file 4: Table S1. — Mapping statistics of the data set used to generate Fig. 1. (CSV 520 bytes) [file 12859_2016_1276_MOESM4_ESM.csv]

SRA	Library	ReadLength	Unique	UniqueSplices	Multi	MultiSplices
SRR764783	12523_cell_184	1x100	18.553.787	6.282.207	2.753.213	162.393
SRR764804	13282_cell_235	1x100	10.167.950	3.677.729	966.782	191.523
SRR764800	13276_100pg_RNA_rep1	1x100	11.363.854	4.904.470	1.008.244	258.637
SRR764801	13277_100pg_RNA_rep2	1x100	34.939.583	6.750.980	2.212.161	442.062
SRR764814	13300_10-cell_pool_254	1x100	29.113.485	8.790.470	2.600.560	702.142
SRR764817	13303_100-cell_pool_257	1x100	43.640.710	11.315.061	4.819.940	1.036.363
