# Supplementary material for: dupRadar: a Bioconductor package for the assessment of PCR artifacts in RNA-Seq data
Source: BMC Bioinformatics. 2016 Oct 21;17:428. doi: 10.1186/s12859-016-1276-2 (PMC5073875; doi:10.1186/s12859-016-1276-2)
Supplement: Additional file 6: — Methods 3. Simulation of datasets and differential expression. (RMD 7 kb) [file 12859_2016_1276_MOESM6_ESM.rmd]

---
title: "DE analysis"
output: html_document
---

```{r setup, include=FALSE}
knitr::opts_chunk$set(echo = TRUE)
```

## Create the simulated libraries

We create the simulated libraries from the original ones, by subsampling first and amplifying afterwards.

Here is an example on how we created the mildly affected library with 50% of duplicates. This chunk of code was not run during the compilation of this Rmd document, but as a separate script.

```{r engine='bash'}
#!/bin/bash
# 
# What do I do?
#   1-get the sam header
#   2-subsample to 50% of the reads to simulate high PCR bottleneck effect
#   3-duplicate the library to the original number of reads, sampling the probabilities form a poisson distribution
#   4-convert to binary bam
#   5-sort bam
#   6-mark duplicates
#
IN=/projects/dupradar-code/test/airway_bioconductor/mapped
OUT=/projects/dupradar-code/test/airway_bioconductor/mapped10
CORES=4
SAMTOOLS=/opt/samtools/1.3/samtools
BAMUTIL=/opt/bamUtil/1.0.13/bin/bam
SUBSAMPLE=0.10
PCRAMPLIF=$(echo "1.0 / $SUBSAMPLE" | bc)
for f in $IN/*.bam; do
    F=$(basename $f)
    if [ ! -e "$OUT" ]; then
        mkdir -p $OUT
    fi
    echo "($SAMTOOLS view -H $f; \
           $SAMTOOLS view -s $SUBSAMPLE $f | \
           perl -n -e 'BEGIN{ use Math::Random qw (random_poisson); } for (my \$i=0; \$i<random_poisson(1,$PCRAMPLIF); \$i++) { print \$_; }') | \
          $SAMTOOLS view -b - | \
          $SAMTOOLS sort -@ $CORES -T /tmp/$F > ${OUT}/${F} && \
          $BAMUTIL dedup --force --in ${OUT}/${F} --out ${OUT}/${F%.bam}.dedup.bam && \
          rm ${OUT}/${F}" | bsub -J ${F%.bam}.50 -W1:00 -n $CORES -R "span[ptile=$CORES]" -app Reserve1G -e ${F%.bam}.50.err -o ${F%.bam}.50.out
done
```

## Calling DE genes from the different fractions

We use edgeR to model the data and call the DE genes.

```{r}
set.seed(0)
options(stringsAsFactors=FALSE)
library(edgeR)
library(RColorBrewer)
library(gplots)
library(VennDiagram)
library(WriteXLS)
library(parallel)

CORES <- 4
PVAL  <- .01

setwd("/projects/dupradar-code/test/airway_bioconductor")
```

Read the counts tables that we generated with dupRadar by calling featureCounts:

```{r}
countsTable <- lapply(c("dm10", "dm50", "dm"), function(DIR) {
    countsTable <- lapply(list.files(DIR, pattern=".RData$", full.names=T), function(f) {
        load(f)
        data.frame(dm[, c("ID", "allCounts")], row.names=1)
    })
    countsTable <- do.call(cbind, countsTable)
    colnames(countsTable) <- gsub(".dedup.bam_dm.RData$", "", list.files(DIR, pattern=".RData$"))
    countsTable
})
```

Create an artifical counts table mixing samples from all dilutions:

```{r}
mixedCountsTable <- mapply(function(i, j) {
    countsTable[[i]][,j]
},  mixed_dilutions <- sample(1:3, ncol(countsTable[[1]]), replace=T), j <- 1:ncol(countsTable[[1]]))
colnames(mixedCountsTable) <- mapply(function(i, j) {
    colnames(countsTable[[i]])[j]
}, mixed_dilutions, j)
rownames(mixedCountsTable) <- rownames(countsTable[[1]])

# join the real + mixed
countsTable[[4]] <- as.data.frame(mixedCountsTable)
names(countsTable) <- c("dm10", "dm50", "dm", "dm_mixed")
```

Create the targets data.frame and the model matrix:

```{r}
targets <- read.csv("./rawdata/samplesheet.csv", comment="#")
design <- model.matrix(~ cell + dex, data=targets)
rownames(design) <- targets$SampleName
```

Define some helper functions for the DE analysis:

```{r}
# Create digital gene expression and estimate dispersions
DE_edgeR <- function(countsTable, targets, design) {
    y <- DGEList(countsTable, group=targets$dex)
    y <- calcNormFactors(y)
#    m <- 1e6 * t(t(y$counts) / y$samples$lib.size)	# per library size and million reads normalized counts matrix
#    y <- y[rowSums(m > 1) >= 2,] 	        # select genes with RPM > 1 in more than 1 sample
    y <- estimateGLMCommonDisp(y, design)	# overall dispersion for the dataset
    y <- estimateGLMTrendedDisp(y, design)	# gene-wise dispersion estimates
    y <- estimateGLMTagwiseDisp(y, design)	# tagwise dipersion, strongly recommended in multifactor designs
    y
}
```

```{r}
# DE plots: sanity checks
DE_plots <- function(y, targets, lrt, cols) {
    m <- cpm(y, prior.count=2, log=TRUE) # get scaled counts per million
    v <- apply(m, 1, sd, na.rm=T)		

    # MDS and variance estimation
    plotMDS.DGEList(y, cex=.5, col=brewer.pal(3, "Set1")[as.factor(targets$dex)])
    plotBCV(y)	# variance along log gene count-per-milion

    # Heatmap of top variant 50 genes of the counts-per-milion table
    hmcol <- colorRampPalette(brewer.pal(9,"Oranges"))(100)
    heatmap.2(m[rev(order(v))[1:50],], col=hmcol, trace="none", margin=c(10,6), main="top 50 variant genes", ColSideColors=cols)

    # Heatmap of sample to sample distances
    dists <- dist(t(m))
    mat <- as.matrix(dists)
    heatmap.2(mat, trace="none", col=rev(hmcol), margin=c(10,10), ColSideColors=cols, RowSideColors=cols)

    # MA plot
    degenes <- rownames(y)[as.logical(decideTestsDGE(lrt))]
    plotSmear(lrt, de.tags=degenes)
    abline(h=c(-1,1),col="blue")	# indicate 2-fold changes in the MA plot
    abline(v=0,col="blue")			# indicate >1 counts-per-million

    invisible(0)
}
```

"dilution" specific + mixed DE analysis:

```{r}
out <- mcmapply(function(countsTable, dilution) {
    cat("Processing", dilution, fill=T)

    # Create digital gene expression and estimate dispersions
    y <- DE_edgeR(countsTable, targets, design)

    # call DE (fit model and likelihood ratio test)
    fit <- glmFit(y, design)	# fit model
    lrt <- glmLRT(fit)#, contrast=conts[,1])

    # sanity checks
    pdf(paste0("./results/", dilution, ".pdf"))
    cols <- if(dilution == "dm_mixed") brewer.pal(3, "Reds")[mixed_dilutions] else rep("white", ncol(countsTable))
    DE_plots(y, targets, lrt, cols)
    dev.off()

    # return the DE results
    m <- cpm(y, prior.count=2, log=TRUE) # get scaled counts per million
    x <- merge(m, lrt$table, by=0)
    x$FDR <- p.adjust(x$PValue,method="fdr")
    x[order(x$FDR),]
}, countsTable, names(countsTable), SIMPLIFY=FALSE, mc.cores=CORES)

names(out) <- names(countsTable)
WriteXLS("out", ExcelFileName="./results/edger.xls")
```

Create the Venn diagram contrasting the results from the DE analysis of the different dilutions:

```{r}
grid.newpage()
img <- venn.diagram(lapply(out[1:4], function(x) x[x$FDR < PVAL, 1]), fill=c(brewer.pal(3, "Reds"), "#377EB8"),
                    alpha=.3, lwd=0, cex=1.5, cat.cex=1.5, filename=NULL)
grid.draw(img)
```

And compare the FC an pvals:

```{r}
par(mfrow=c(2,2))
dm <- grep("\\bdm\\b", names(out))
mapply(function(X, main) {

    # match the DE tables to compare
    common <- intersect(out[[dm]]$Row.names, X$Row.names)
    i <- match(common, out[[dm]]$Row.names, nomatch=0)
    j <- match(common, X$Row.names, nomatch=0)

    # compare FC
    x <- out[[dm]]$logFC[i]
    y <- X$logFC[j]
    dcols <- densCols(x, y, nbin=500,
                      colramp=colorRampPalette(c("cyan","blue","green","yellow","red")))
    plot(x, y, col=dcols, pch=20, cex=.25, xlab="FC [good]", ylab="FC [bad]",
         main=paste("FC good lib vs.", gsub("^dm", "", main), "% material lib"))

    # compare pvals
    x <- out[[dm]]$FDR[i]
    y <- X$FDR[j]
    x <- ifelse(-log10(x) > 20, 20, x)  # cap the pvalues so we don't have large numbers
    y <- ifelse(-log10(y) > 20, 20, y)  # cap the pvalues so we don't have large numbers
    both  <- x < PVAL & y < PVAL
    in.dm <- x < PVAL & y > PVAL
    in.dilution <- x > PVAL & y < PVAL
    smoothScatter(-log10(x), -log10(y), xlab="-log10(pval) [good]", ylab="-log10(pval) [bad]",
                  main=paste("FDR good lib vs.", gsub("^dm", "", main), "% material lib"))
    points(-log10(x[both]), -log10(y[both]), cex=.5)
    points(-log10(x[in.dm]), -log10(y[in.dm]), col="green", cex=.5)
    points(-log10(x[in.dilution]), -log10(y[in.dilution]), col="red", cex=.5)
    legend("top", fill=c("black", "green", "red"), cex=.6,
           legend=c(paste("sig in both:", sum(both)),
                    paste("sig in good:", sum(in.dm)),
                    paste("sig in bad :", sum(in.dilution))))
    invisible(0)
}, out[-dm], names(out)[-dm])
```
