# Supplementary material for: dupRadar: a Bioconductor package for the assessment of PCR artifacts in RNA-Seq data
Source: BMC Bioinformatics. 2016 Oct 21;17:428. doi: 10.1186/s12859-016-1276-2 (PMC5073875; doi:10.1186/s12859-016-1276-2)
Supplement: Additional file 7: Table S2. — Full version of Table 1 from manuscript. (CSV 2183 kb) [file 12859_2016_1276_MOESM7_ESM.csv]

ID	geneLength	allCountsMulti	filteredCountsMulti	dupRateMulti	dupsPerIdMulti	RPKMulti	RPKMMulti	allCounts	filteredCounts	dupRate	dupsPerId	RPK	RPKM
DDX11L1	1652	2	2	0	0	1.21065375302663	0.058456576047544	0	0	NA	0	0	0
WASH7P	1769	28	24	0.142857142857143	4	15.8281514980215	0.764264381474052	2	2	0	0	1.13058224985868	0.0545903129624323
FAM138A	2260	0	0	NA	0	0	0	0	0	NA	0	0	0
FAM138F	2260	0	0	NA	0	0	0	0	0	NA	0	0	0
OR4F5	918	0	0	NA	0	0	0	0	0	NA	0	0	0
LOC729737	5474	24	24	0	0	4.38436244062843	0.211699518371668	14	14	0	0	2.55754475703325	0.123491385716806
LOC100132287	8740	0	0	NA	0	0	0	0	0	NA	0	0	0
LOC100132062	8740	0	0	NA	0	0	0	0	0	NA	0	0	0
LOC100133331	12819	44	40	0.0909090909090909	4	3.43240502379281	0.165734129017235	5	5	0	0	0.390046025431001	0.0188334237519585
OR4F29	2817	0	0	NA	0	0	0	0	0	NA	0	0	0
OR4F16	2817	0	0	NA	0	0	0	0	0	NA	0	0	0
OR4F3	2817	0	0	NA	0	0	0	0	0	NA	0	0	0
LOC100288069	1371	34	30	0.117647058823529	4	24.799416484318	1.19744309388711	17	15	0.117647058823529	2	12.399708242159	0.598721546943554
LINC00115	1317	32	32	0	0	24.2976461655277	1.17321504790333	28	28	0	0	21.2604403948368	1.02656316691541
LOC643837	9233	309	268	0.132686084142395	41	33.466912162894	1.61595426523544	281	246	0.124555160142349	35	30.4343117080039	1.46952475252802
FAM41C	1706	10	9	0.1	1	5.86166471277843	0.283031253313431	1	1	0	0	0.586166471277843	0.0283031253313431
LOC100130417	496	0	0	NA	0	0	0	0	0	NA	0	0	0
SAMD11	2554	0	0	NA	0	0	0	0	0	NA	0	0	0
NOC2L	2800	330	274	0.16969696969697	56	117.857142857143	5.69074767822841	329	273	0.170212765957447	56	117.5	5.67350298829438
KLHL17	2564	2	2	0	0	0.78003120124805	0.0376639093722865	2	2	0	0	0.78003120124805	0.0376639093722865
PLEKHN1	2436	0	0	NA	0	0	0	0	0	NA	0	0	0
C1orf170	3040	0	0	NA	0	0	0	0	0	NA	0	0	0
HES4	1040	0	0	NA	0	0	0	0	0	NA	0	0	0
ISG15	666	597	275	0.539363484087102	322	896.396396396396	43.2826181587342	590	271	0.540677966101695	319	885.885885885886	42.7751167732884
AGRN	7326	3	3	0	0	0.40950040950041	0.0197727812511349	3	3	0	0	0.40950040950041	0.0197727812511349
RNF223	1122	0	0	NA	0	0	0	0	0	NA	0	0	0
C1orf159	2104	10	10	0	0	4.75285171102662	0.229492071365358	10	10	0	0	4.75285171102662	0.229492071365358
LOC254099	1618	0	0	NA	0	0	0	0	0	NA	0	0	0
MIR200B	95	0	0	NA	0	0	0	0	0	NA	0	0	0
MIR200A	90	0	0	NA	0	0	0	0	0	NA	0	0	0
MIR429	83	0	0	NA	0	0	0	0	0	NA	0	0	0
TTLL10	3129	0	0	NA	0	0	0	0	0	NA	0	0	0
TNFRSF18	1200	0	0	NA	0	0	0	0	0	NA	0	0	0
TNFRSF4	1104	3	3	0	0	2.71739130434783	0.131209597324107	3	3	0	0	2.71739130434783	0.131209597324107
SDF4	2138	23	23	0	0	10.7577174929841	0.519437807180187	23	23	0	0	10.7577174929841	0.519437807180187
B3GALT6	2792	13	12	0.0769230769230769	1	4.65616045845272	0.224823321489444	13	12	0.0769230769230769	1	4.65616045845272	0.224823321489444
FAM132A	1043	0	0	NA	0	0	0	0	0	NA	0	0	0
UBE2J2	2437	83	73	0.120481927710843	10	34.0582683627411	1.64450797729484	83	73	0.120481927710843	10	34.0582683627411	1.64450797729484
SCNN1D	3054	0	0	NA	0	0	0	0	0	NA	0	0	0
ACAP3	3759	4	4	0	0	1.06411279595637	0.0513808266190703	4	4	0	0	1.06411279595637	0.0513808266190703
PUSL1	1240	45	42	0.0666666666666667	3	36.2903225806452	1.75228300942517	44	42	0.0454545454545455	2	35.4838709677419	1.7133433869935
CPSF3L	2629	763	512	0.328964613368283	251	290.224419931533	14.0135243724047	759	509	0.329380764163373	250	288.702928870293	13.940058975957
GLTPD1	2193	1	1	0	0	0.455996352029184	0.022017843965012	1	1	0	0	0.455996352029184	0.022017843965012
TAS1R3	2559	0	0	NA	0	0	0	0	0	NA	0	0	0
DVL1	2924	3	3	0	0	1.02599179206566	0.049540148921277	3	3	0	0	1.02599179206566	0.049540148921277
MXRA8	2273	1	1	0	0	0.43994720633524	0.0212429088496574	1	1	0	0	0.43994720633524	0.0212429088496574
AURKAIP1	1147	416	260	0.375	156	362.685265911072	17.5123058719729	415	259	0.375903614457831	156	361.813426329555	17.4702089828575
CCNL2	3631	652	488	0.251533742331288	164	179.564858165795	8.67031284592589	652	488	0.251533742331288	164	179.564858165795	8.67031284592589
LOC148413	1748	252	212	0.158730158730159	40	144.1647597254	6.96101442645788	252	212	0.158730158730159	40	144.1647597254	6.96101442645788
MRPL20	733	1183	371	0.686390532544379	812	1613.91541609823	77.9281186050013	1182	371	0.686125211505922	811	1612.55115961801	77.8622453010241
ANKRD65	2192	0	0	NA	0	0	0	0	0	NA	0	0	0
TMEM88B	492	0	0	NA	0	0	0	0	0	NA	0	0	0
VWA1	4659	0	0	NA	0	0	0	0	0	NA	0	0	0
ATAD3C	3859	8	8	0	0	2.0730759264058	0.10009874436957	7	7	0	0	1.81394143560508	0.0875864013233738
ATAD3B	2433	28	27	0.0357142857142857	1	11.508425811755	0.555685857306863	25	24	0.04	1	10.275380189067	0.496148086881128
ATAD3A	2807	23	22	0.0434782608695652	1	8.19380121125757	0.395638771553702	21	20	0.0476190476190476	1	7.48129675810474	0.361235400114249
TMEM240	1117	0	0	NA	0	0	0	0	0	NA	0	0	0
SSU72	1303	913	450	0.507119386637459	463	700.690713737529	33.8329434745531	912	450	0.506578947368421	462	699.923254029163	33.7958865813718
C1orf233	2089	0	0	NA	0	0	0	0	0	NA	0	0	0
MIB2	3574	0	0	NA	0	0	0	0	0	NA	0	0	0
MMP23B	1240	0	0	NA	0	0	0	0	0	NA	0	0	0
MMP23A	1812	0	0	NA	0	0	0	0	0	NA	0	0	0
CDK11B	2527	60	57	0.05	3	23.7435694499406	1.14646138065543	42	39	0.0714285714285714	3	16.6204986149584	0.802522966458803
SLC35E2B	6003	236	209	0.114406779661017	27	39.3136764950858	1.89826605170815	132	116	0.121212121212121	16	21.9890054972514	1.06174202892151
CDK11A	2627	38	38	0	0	14.4651693947469	0.698452610955581	6	6	0	0	2.28397411496003	0.110281991203513
SLC35E2	7297	256	225	0.12109375	31	35.0829107852542	1.6939829717294	138	122	0.115942028985507	16	18.9118815951761	0.913162695697882
NADK	4226	237	204	0.139240506329114	33	56.0814008518694	2.70789783251758	178	157	0.117977528089888	21	42.1202082347373	2.03377980670097
GNB1	3163	908	609	0.329295154185022	299	287.069238065128	13.8611760000842	908	609	0.329295154185022	299	287.069238065128	13.8611760000842
CALML6	1101	0	0	NA	0	0	0	0	0	NA	0	0	0
TMEM52	958	0	0	NA	0	0	0	0	0	NA	0	0	0
KIAA1751	4710	1	1	0	0	0.212314225053079	0.0102516203429451	1	1	0	0	0.212314225053079	0.0102516203429451
GABRD	1925	0	0	NA	0	0	0	0	0	NA	0	0	0
PRKCZ	3079	0	0	NA	0	0	0	0	0	NA	0	0	0
C1orf86	6992	20	20	0	0	2.8604118993135	0.138115365604323	20	20	0	0	2.8604118993135	0.138115365604323
SKI	5707	3	3	0	0	0.525670229542667	0.0253820563248316	3	3	0	0	0.525670229542667	0.0253820563248316
MORN1	1641	12	12	0	0	7.31261425959781	0.353090543438913	12	12	0	0	7.31261425959781	0.353090543438913
LOC100129534	2248	0	0	NA	0	0	0	0	0	NA	0	0	0
RER1	3104	744	405	0.455645161290323	339	239.690721649485	11.5734980897429	743	405	0.454912516823688	338	239.368556701031	11.5579423127405
PEX10	2074	2	2	0	0	0.964320154291225	0.0465623257620746	2	2	0	0	0.964320154291225	0.0465623257620746
PLCH2	4837	0	0	NA	0	0	0	0	0	NA	0	0	0
PANK4	2642	179	161	0.100558659217877	18	67.7517032551098	3.27139992238212	179	161	0.100558659217877	18	67.7517032551098	3.27139992238212
HES5	1306	0	0	NA	0	0	0	0	0	NA	0	0	0
LOC115110	2209	4	4	0	0	1.81077410593029	0.0874334663925239	4	4	0	0	1.81077410593029	0.0874334663925239
LOC100133445	963	0	0	NA	0	0	0	0	0	NA	0	0	0
TNFRSF14	1706	105	98	0.0666666666666667	7	61.5474794841735	2.97182815979103	105	98	0.0666666666666667	7	61.5474794841735	2.97182815979103
FAM213B	2981	2	2	0	0	0.670915800067092	0.0323952578431877	2	2	0	0	0.670915800067092	0.0323952578431877
MMEL1	2902	0	0	NA	0	0	0	0	0	NA	0	0	0
TTC34	1775	0	0	NA	0	0	0	0	0	NA	0	0	0
ACTRT2	1422	0	0	NA	0	0	0	0	0	NA	0	0	0
FLJ42875	3848	0	0	NA	0	0	0	0	0	NA	0	0	0
PRDM16	8723	0	0	NA	0	0	0	0	0	NA	0	0	0
MIR4251	61	0	0	NA	0	0	0	0	0	NA	0	0	0
ARHGEF16	2904	0	0	NA	0	0	0	0	0	NA	0	0	0
MEGF6	7439	0	0	NA	0	0	0	0	0	NA	0	0	0
MIR551A	95	0	0	NA	0	0	0	0	0	NA	0	0	0
TPRG1L	2427	60	52	0.133333333333333	8	24.7218788627936	1.19369917961116	60	52	0.133333333333333	8	24.7218788627936	1.19369917961116
WRAP73	1699	264	220	0.166666666666667	44	155.385520894644	7.50281035858248	264	220	0.166666666666667	44	155.385520894644	7.50281035858248
TP73	5522	76	70	0.0789473684210526	6	13.7631293009779	0.664554512488341	76	70	0.0789473684210526	6	13.7631293009779	0.664554512488341
TP73-AS1	6455	34	34	0	0	5.26723470178156	0.254329121877494	34	34	0	0	5.26723470178156	0.254329121877494
CCDC27	2174	0	0	NA	0	0	0	0	0	NA	0	0	0
SMIM1	546	0	0	NA	0	0	0	0	0	NA	0	0	0
LRRC47	2648	159	123	0.226415094339623	36	60.0453172205438	2.89929605688374	158	122	0.227848101265823	36	59.6676737160121	2.88106149048824
CEP104	6458	134	125	0.0671641791044776	9	20.7494580365438	1.00189031638996	134	125	0.0671641791044776	9	20.7494580365438	1.00189031638996
DFFB	3028	158	128	0.189873417721519	30	52.1796565389696	2.51950159405973	158	128	0.189873417721519	30	52.1796565389696	2.51950159405973
C1orf174	1666	744	473	0.364247311827957	271	446.578631452581	21.5631080855713	742	473	0.362533692722372	269	445.378151260504	21.5051427412553
LOC100133612	1952	2	2	0	0	1.02459016393443	0.0494724711222042	2	2	0	0	1.02459016393443	0.0494724711222042
LOC728716	568	0	0	NA	0	0	0	0	0	NA	0	0	0
LOC284661	2074	0	0	NA	0	0	0	0	0	NA	0	0	0
AJAP1	3317	0	0	NA	0	0	0	0	0	NA	0	0	0
MIR4417	73	0	0	NA	0	0	0	0	0	NA	0	0	0
MIR4689	70	0	0	NA	0	0	0	0	0	NA	0	0	0
NPHP4	5004	27	26	0.037037037037037	1	5.39568345323741	0.260531286773047	26	25	0.0384615384615385	1	5.19584332533973	0.250881979855526
KCNAB2	5758	233	208	0.107296137339056	25	40.4654393886766	1.95387907484512	225	202	0.102222222222222	23	39.0760680791942	1.88679309802641
CHD5	9663	0	0	NA	0	0	0	0	0	NA	0	0	0
RPL22	2085	2295	912	0.602614379084967	1383	1100.71942446043	53.1483825017015	1195	542	0.546443514644351	653	573.141486810552	27.6742122394481
RNF207	3971	77	72	0.0649350649350649	5	19.3905817174515	0.936276794201937	77	72	0.0649350649350649	5	19.3905817174515	0.936276794201937
ICMT	4815	276	242	0.123188405797101	34	57.3208722741433	2.76774587352334	276	242	0.123188405797101	34	57.3208722741433	2.76774587352334
HES3	697	0	0	NA	0	0	0	0	0	NA	0	0	0
GPR153	4082	8	7	0.125	1	1.95982361587457	0.0946303416271854	8	7	0.125	1	1.95982361587457	0.0946303416271854
ACOT7	2389	2362	830	0.648602878916173	1532	988.698200083717	47.7394229165638	2352	827	0.648384353741497	1525	984.512348262871	47.5373085096351
HES2	4260	1	1	0	0	0.234741784037559	0.0113345379848055	1	1	0	0	0.234741784037559	0.0113345379848055
ESPN	3531	0	0	NA	0	0	0	0	0	NA	0	0	0
MIR4252	63	0	0	NA	0	0	0	0	0	NA	0	0	0
TNFRSF25	1913	0	0	NA	0	0	0	0	0	NA	0	0	0
PLEKHG5	5996	3	3	0	0	0.500333555703803	0.0241586716887615	3	3	0	0	0.500333555703803	0.0241586716887615
NOL9	6712	1342	845	0.370342771982116	497	199.940405244338	9.65414882242165	1338	843	0.369955156950673	495	199.344457687723	9.6253734160955
TAS1R1	2795	1	1	0	0	0.35778175313059	0.0172755391110094	1	1	0	0	0.35778175313059	0.0172755391110094
ZBTB48	2338	223	197	0.116591928251121	26	95.3806672369547	4.60546809016489	222	196	0.117117117117117	26	94.9529512403764	4.58481576689061
KLHL21	4487	57	54	0.0526315789473684	3	12.7033652774682	0.613383666920095	57	54	0.0526315789473684	3	12.7033652774682	0.613383666920095
PHF13	3670	27	27	0	0	7.35694822888283	0.355231214989735	27	27	0	0	7.35694822888283	0.355231214989735
THAP3	2972	206	159	0.228155339805825	47	69.3135935397039	3.34681600065474	206	159	0.228155339805825	47	69.3135935397039	3.34681600065474
DNAJC11	3293	744	486	0.346774193548387	258	225.933798967507	10.9092432646711	744	486	0.346774193548387	258	225.933798967507	10.9092432646711
CAMTA1	9283	422	255	0.395734597156398	167	45.4594419907358	2.19501514877136	417	252	0.39568345323741	165	44.9208230098029	2.1690078602788
VAMP3	2205	176	158	0.102272727272727	18	79.8185941043084	3.85405133763617	176	158	0.102272727272727	18	79.8185941043084	3.85405133763617
PER3	6203	0	0	NA	0	0	0	0	0	NA	0	0	0
UTS2	755	0	0	NA	0	0	0	0	0	NA	0	0	0
TNFRSF9	5993	97	90	0.0721649484536082	7	16.1855498081095	0.781521405987205	97	90	0.0721649484536082	7	16.1855498081095	0.781521405987205
PARK7	961	7970	972	0.878042659974906	6998	8293.44432882414	400.450052619888	7963	972	0.877935451463016	6991	8286.16024973985	400.09833990115
ERRFI1	3129	32	30	0.0625	2	10.2269095557686	0.493807675963146	31	29	0.0645161290322581	2	9.90731863215085	0.478376186089297
SLC45A1	2401	0	0	NA	0	0	0	0	0	NA	0	0	0
RERE	8321	554	429	0.225631768953069	125	66.5785362336258	3.21475339810844	553	428	0.226039783001808	125	66.4583583703882	3.20895059414073
ENO1	3253	62021	2807	0.954741136066816	59214	19065.7854288349	920.593962592973	61824	2796	0.954774844720497	59028	19005.2259452813	917.669839946921
ENO1-AS1	446	2	2	0	0	4.48430493273543	0.216525254777001	2	2	0	0	4.48430493273543	0.216525254777001
CA6	1463	0	0	NA	0	0	0	0	0	NA	0	0	0
SLC2A7	1539	0	0	NA	0	0	0	0	0	NA	0	0	0
SLC2A5	2855	651	467	0.282642089093702	184	228.021015761821	11.0100248027116	650	467	0.281538461538462	183	227.670753064799	10.9931123222159
GPR157	1153	5	5	0	0	4.33651344319167	0.209389123223206	5	5	0	0	4.33651344319167	0.209389123223206
MIR34A	110	7	6	0.142857142857143	1	63.6363636363636	3.07269020642636	7	6	0.142857142857143	1	63.6363636363636	3.07269020642636
H6PD	9115	197	186	0.0558375634517767	11	21.6127262753703	1.04357333709363	197	186	0.0558375634517767	11	21.6127262753703	1.04357333709363
SPSB1	3117	1	1	0	0	0.320821302534488	0.0154908988820248	1	1	0	0	0.320821302534488	0.0154908988820248
SLC25A33	1461	26	25	0.0384615384615385	1	17.7960301163587	0.859283659956916	17	17	0	0	11.6358658453114	0.561839316125676
TMEM201	6542	40	39	0.025	1	6.1143381228982	0.295231622227278	40	39	0.025	1	6.1143381228982	0.295231622227278
PIK3CD	5411	691	535	0.22575976845152	156	127.702827573461	6.16614786256745	689	533	0.226415094339623	156	127.333210127518	6.14830083546885
C1orf200	1823	49	46	0.0612244897959184	3	26.8787712561711	1.29784501313675	49	46	0.0612244897959184	3	26.8787712561711	1.29784501313675
CLSTN1	5192	88	85	0.0340909090909091	3	16.9491525423729	0.818392064665616	88	85	0.0340909090909091	3	16.9491525423729	0.818392064665616
CTNNBIP1	2995	75	73	0.0266666666666667	2	25.0417362270451	1.20914353460613	75	73	0.0266666666666667	2	25.0417362270451	1.20914353460613
LZIC	1407	385	250	0.350649350649351	135	273.63184079602	13.2123495016912	385	250	0.350649350649351	135	273.63184079602	13.2123495016912
NMNAT1	3781	437	359	0.178489702517162	78	115.577889447236	5.58069362689066	434	358	0.175115207373272	76	114.784448558582	5.54238222899438
RBP7	655	2	2	0	0	3.05343511450382	0.147435516993195	2	2	0	0	3.05343511450382	0.147435516993195
UBE4B	5879	749	596	0.204272363150868	153	127.402619493111	6.15165227583572	748	595	0.204545454545455	153	127.232522537847	6.1434391219294
KIF1B	16016	392	355	0.0943877551020408	37	24.4755244755245	1.1818039255486	391	354	0.0946291560102302	37	24.4130869130869	1.17878911961608
PGD	1937	5879	1507	0.743663888416397	4372	3035.10583376355	146.550485256572	5872	1505	0.743698910081744	4367	3031.49199793495	146.375990717229
APITD1-CORT	2151	0	0	NA	0	0	0	0	0	NA	0	0	0
APITD1	1898	34	27	0.205882352941176	7	17.913593256059	0.864960211653965	34	27	0.205882352941176	7	17.913593256059	0.864960211653965
CORT	1231	0	0	NA	0	0	0	0	0	NA	0	0	0
DFFA	3393	2479	1076	0.565954013715208	1403	730.621868552903	35.2781732301968	2473	1072	0.566518398706025	1401	728.85352195697	35.1927883817171
PEX14	1926	44	40	0.0909090909090909	4	22.8452751817238	1.10308712350568	44	40	0.0909090909090909	4	22.8452751817238	1.10308712350568
CASZ1	8554	28	27	0.0357142857142857	1	3.27332242225859	0.158052804632639	27	26	0.037037037037037	1	3.15641805003507	0.152408061610045
C1orf127	2761	6	6	0	0	2.17312567910177	0.10492965986658	6	6	0	0	2.17312567910177	0.10492965986658
TARDBP	4217	5258	1801	0.657474324838342	3457	1246.85795589281	60.2047007552043	5102	1749	0.65719325754606	3353	1209.86483281954	58.4184829313527
MASP2	2611	63	38	0.396825396825397	25	24.1286863270777	1.16505679983228	63	38	0.396825396825397	25	24.1286863270777	1.16505679983228
SRM	1273	289	196	0.321799307958477	93	227.022780832679	10.9618248975753	288	196	0.319444444444444	92	226.23723487824	10.9238947076183
EXOSC10	2807	2463	1188	0.517661388550548	1275	877.449234057713	42.3677519276855	2457	1186	0.517297517297517	1271	875.311720698254	42.2645418133672
MTOR	8725	815	642	0.212269938650307	173	93.4097421203439	4.51030171111131	814	641	0.212530712530713	173	93.2951289398281	4.50476759858233
MTOR-AS1	706	1	1	0	0	1.41643059490085	0.0683925379819707	1	1	0	0	1.41643059490085	0.0683925379819707
ANGPTL7	2238	3	3	0	0	1.34048257372654	0.0647253777684602	3	3	0	0	1.34048257372654	0.0647253777684602
UBIAD1	3654	725	570	0.213793103448276	155	198.412698412698	9.58038329668082	721	567	0.213592233009709	154	197.318007662835	9.52752600952672
PTCHD2	5214	0	0	NA	0	0	0	0	0	NA	0	0	0
FBXO2	1715	0	0	NA	0	0	0	0	0	NA	0	0	0
FBXO44	3527	165	145	0.121212121212121	20	46.7819676779132	2.2588734759058	165	145	0.121212121212121	20	46.7819676779132	2.2588734759058
FBXO6	1549	546	372	0.318681318681319	174	352.485474499677	17.0198075991854	543	369	0.320441988950276	174	350.548741123305	16.9262921728162
MAD2L2	1328	182	136	0.252747252747253	46	137.048192771084	6.61739005299652	181	135	0.25414364640884	46	136.295180722892	6.58103076699105
DRAXIN	1773	0	0	NA	0	0	0	0	0	NA	0	0	0
AGTRAP	1280	231	181	0.216450216450216	50	180.46875	8.71395738228725	231	181	0.216450216450216	50	180.46875	8.71395738228725
MTHFR	7150	158	150	0.0506329113924051	8	22.0979020979021	1.06700011563816	156	148	0.0512820512820513	8	21.8181818181818	1.05349378506047
CLCN6	5708	185	177	0.0432432432432432	8	32.4106517168886	1.56495259036882	185	177	0.0432432432432432	8	32.4106517168886	1.56495259036882
NPPA-AS1	1662	5	5	0	0	3.00842358604091	0.145262129408157	5	5	0	0	3.00842358604091	0.145262129408157
NPPA	854	12	12	0	0	14.0515222482436	0.678479603961658	12	12	0	0	14.0515222482436	0.678479603961658
NPPB	698	0	0	NA	0	0	0	0	0	NA	0	0	0
KIAA2013	2823	88	81	0.0795454545454545	7	31.1725115125753	1.50516882739776	68	64	0.0588235294117647	4	24.0878498051718	1.16308500298918
PLOD1	3031	721	546	0.242718446601942	175	237.875288683603	11.4858396696835	721	546	0.242718446601942	175	237.875288683603	11.4858396696835
MFN2	4677	929	710	0.235737351991389	219	198.631601453923	9.59095305888114	927	708	0.236245954692557	219	198.203976908275	9.57030515132703
MIIP	1801	297	256	0.138047138047138	41	164.908384230983	7.96262307003641	297	256	0.138047138047138	41	164.908384230983	7.96262307003641
TNFRSF8	3736	393	296	0.246819338422392	97	105.192719486081	5.0792443263923	392	295	0.247448979591837	97	104.925053533191	5.06632004057451
TNFRSF1B	3675	360	265	0.263888888888889	95	97.9591836734694	4.72997209618984	360	265	0.263888888888889	95	97.9591836734694	4.72997209618984
MIR4632	78	0	0	NA	0	0	0	0	0	NA	0	0	0
VPS13D	16328	253	240	0.0513833992094862	13	15.4948554630083	0.748171138489934	253	240	0.0513833992094862	13	15.4948554630083	0.748171138489934
SNORA59B	304	0	0	NA	0	0	0	0	0	NA	0	0	0
SNORA59A	304	0	0	NA	0	0	0	0	0	NA	0	0	0
DHRS3	1806	31	31	0	0	17.1650055370986	0.828814554968666	31	31	0	0	17.1650055370986	0.828814554968666
AADACL4	1575	0	0	NA	0	0	0	0	0	NA	0	0	0
AADACL3	4049	0	0	NA	0	0	0	0	0	NA	0	0	0
C1orf158	1019	0	0	NA	0	0	0	0	0	NA	0	0	0
PRAMEF12	1785	0	0	NA	0	0	0	0	0	NA	0	0	0
PRAMEF1	2160	0	0	NA	0	0	0	0	0	NA	0	0	0
PRAMEF11	1839	0	0	NA	0	0	0	0	0	NA	0	0	0
LOC649330	1002	0	0	NA	0	0	0	0	0	NA	0	0	0
HNRNPCL1	1108	0	0	NA	0	0	0	0	0	NA	0	0	0
PRAMEF2	1642	0	0	NA	0	0	0	0	0	NA	0	0	0
PRAMEF4	1840	0	0	NA	0	0	0	0	0	NA	0	0	0
PRAMEF10	1518	0	0	NA	0	0	0	0	0	NA	0	0	0
PRAMEF8	5530	0	0	NA	0	0	0	0	0	NA	0	0	0
PRAMEF7	2850	0	0	NA	0	0	0	0	0	NA	0	0	0
PRAMEF6	3440	0	0	NA	0	0	0	0	0	NA	0	0	0
PRAMEF22	2892	0	0	NA	0	0	0	0	0	NA	0	0	0
PRAMEF5	3710	0	0	NA	0	0	0	0	0	NA	0	0	0
LOC440563	1156	0	0	NA	0	0	0	0	0	NA	0	0	0
PRAMEF3	2104	0	0	NA	0	0	0	0	0	NA	0	0	0
PRAMEF9	3726	0	0	NA	0	0	0	0	0	NA	0	0	0
PRAMEF15	3724	0	0	NA	0	0	0	0	0	NA	0	0	0
PRAMEF14	4200	0	0	NA	0	0	0	0	0	NA	0	0	0
PRAMEF13	2164	0	0	NA	0	0	0	0	0	NA	0	0	0
PRAMEF19	4246	0	0	NA	0	0	0	0	0	NA	0	0	0
PRAMEF18	4246	0	0	NA	0	0	0	0	0	NA	0	0	0
PRAMEF16	1586	1	1	0	0	0.630517023959647	0.0304445976136641	0	0	NA	0	0	0
PRAMEF20	3194	0	0	NA	0	0	0	0	0	NA	0	0	0
PRAMEF21	3016	0	0	NA	0	0	0	0	0	NA	0	0	0
PRAMEF17	1557	0	0	NA	0	0	0	0	0	NA	0	0	0
LRRC38	1908	0	0	NA	0	0	0	0	0	NA	0	0	0
PDPN	2980	0	0	NA	0	0	0	0	0	NA	0	0	0
PRDM2	9583	1390	1056	0.240287769784173	334	145.048523426902	7.00368707327843	1388	1054	0.240634005763689	334	144.839820515496	6.99360982569097
KAZN	9368	23	23	0	0	2.45516652433817	0.11854803925611	23	23	0	0	2.45516652433817	0.11854803925611
TMEM51-AS1	6979	0	0	NA	0	0	0	0	0	NA	0	0	0
TMEM51	2238	14	14	0	0	6.25558534405719	0.302051762919481	14	14	0	0	6.25558534405719	0.302051762919481
FHAD1	5090	0	0	NA	0	0	0	0	0	NA	0	0	0
EFHD2	2419	176	147	0.164772727272727	29	72.757337742869	3.51309764344264	175	146	0.165714285714286	29	72.3439437784208	3.49313686137763
CTRC	899	0	0	NA	0	0	0	0	0	NA	0	0	0
CELA2A	920	0	0	NA	0	0	0	0	0	NA	0	0	0
CELA2B	923	0	0	NA	0	0	0	0	0	NA	0	0	0
CASP9	2373	137	122	0.109489051094891	15	57.7328276443321	2.78763719287491	137	122	0.109489051094891	15	57.7328276443321	2.78763719287491
DNAJC16	6025	403	354	0.121588089330025	49	66.8879668049793	3.22969429403392	401	352	0.122194513715711	49	66.5560165975104	3.21366603451017
AGMAT	3154	28	28	0	0	8.87761572606214	0.428656845538236	28	28	0	0	8.87761572606214	0.428656845538236
DDI2	2680	26	26	0	0	9.70149253731343	0.46843784596905	26	26	0	0	9.70149253731343	0.46843784596905
RSC1A1	1854	24	23	0.0416666666666667	1	12.9449838187702	0.625050250035875	24	23	0.0416666666666667	1	12.9449838187702	0.625050250035875
PLEKHM2	4122	46	45	0.0217391304347826	1	11.1596312469675	0.538844265769646	46	45	0.0217391304347826	1	11.1596312469675	0.538844265769646
SLC25A34	3070	3	3	0	0	0.977198697068404	0.0471841678976593	3	3	0	0	0.977198697068404	0.0471841678976593
TMEM82	1265	0	0	NA	0	0	0	0	0	NA	0	0	0
FBLIM1	3773	0	0	NA	0	0	0	0	0	NA	0	0	0
UQCRHL	538	83	38	0.542168674698795	45	154.275092936803	7.44919319826676	73	32	0.561643835616438	41	135.687732342007	6.55170004184908
FLJ37453	2732	48	40	0.166666666666667	8	17.5695461200586	0.848347850341517	48	40	0.166666666666667	8	17.5695461200586	0.848347850341517
SPEN	12227	928	776	0.163793103448276	152	75.8976036640223	3.66472579738053	928	776	0.163793103448276	152	75.8976036640223	3.66472579738053
ZBTB17	2773	50	46	0.08	4	18.0310133429499	0.870629856027251	50	46	0.08	4	18.0310133429499	0.870629856027251
C1orf64	921	0	0	NA	0	0	0	0	0	NA	0	0	0
HSPB7	2892	0	0	NA	0	0	0	0	0	NA	0	0	0
CLCNKA	2536	0	0	NA	0	0	0	0	0	NA	0	0	0
CLCNKB	2984	0	0	NA	0	0	0	0	0	NA	0	0	0
FAM131C	1701	0	0	NA	0	0	0	0	0	NA	0	0	0
EPHA2	3964	1	1	0	0	0.252270433905146	0.0121809111542057	1	1	0	0	0.252270433905146	0.0121809111542057
ARHGEF19	3029	20	20	0	0	6.60283922086497	0.318818962134509	20	20	0	0	6.60283922086497	0.318818962134509
RSG1	1560	4	4	0	0	2.56410256410256	0.123808030295568	4	4	0	0	2.56410256410256	0.123808030295568
FBXO42	2976	161	139	0.136645962732919	22	54.0994623655914	2.61219967145789	159	138	0.132075471698113	21	53.4274193548387	2.57974998609817
SZRD1	3766	1726	1012	0.413673232908459	714	458.311205523101	22.1296169710989	1718	1009	0.412689173457509	709	456.186935740839	22.0270463246511
SPATA21	2015	15	15	0	0	7.44416873449132	0.359442668600035	15	15	0	0	7.44416873449132	0.359442668600035
NECAP2	2081	1010	592	0.413861386138614	418	485.343584814993	23.4348789684882	1008	592	0.412698412698413	416	484.382508409419	23.3884732675605
CROCCP3	5368	29	29	0	0	5.40238450074516	0.260854847735259	29	29	0	0	5.40238450074516	0.260854847735259
MIR3675	221	0	0	NA	0	0	0	0	0	NA	0	0	0
NBPF1	4339	11	11	0	0	2.53514634708458	0.122409875539983	5	5	0	0	1.15233924867481	0.0556408525181739
CROCCP2	1765	59	52	0.11864406779661	7	33.4277620396601	1.61406389637451	58	51	0.120689655172414	7	32.8611898016997	1.58670688118172
MST1P2	2636	2	2	0	0	0.758725341426404	0.0366351531223606	1	1	0	0	0.379362670713202	0.0183175765611803
ESPNP	2015	0	0	NA	0	0	0	0	0	NA	0	0	0
MST1L	4668	1	1	0	0	0.214224507283633	0.0103438585722518	0	0	NA	0	0	0
CROCC	6656	0	0	NA	0	0	0	0	0	NA	0	0	0
MFAP2	1174	0	0	NA	0	0	0	0	0	NA	0	0	0
ATP13A2	3996	14	14	0	0	3.5035035035035	0.169167128481932	14	14	0	0	3.5035035035035	0.169167128481932
SDHB	1145	3637	773	0.78746219411603	2864	3176.4192139738	153.373820447285	3632	770	0.787995594713656	2862	3172.05240174673	153.162968343289
PADI2	4363	9	9	0	0	2.06280082512033	0.0996026097495856	9	9	0	0	2.06280082512033	0.0996026097495856
PADI1	3847	0	0	NA	0	0	0	0	0	NA	0	0	0
PADI3	3188	0	0	NA	0	0	0	0	0	NA	0	0	0
PADI4	2265	40	38	0.05	2	17.6600441501104	0.852717559651591	40	38	0.05	2	17.6600441501104	0.852717559651591
PADI6	2346	0	0	NA	0	0	0	0	0	NA	0	0	0
RCC2	4163	1091	681	0.375802016498625	410	262.07062214749	12.6541145353017	1030	650	0.368932038834951	380	247.417727600288	11.9465975906148
ARHGEF10L	4494	0	0	NA	0	0	0	0	0	NA	0	0	0
ACTL8	1861	0	0	NA	0	0	0	0	0	NA	0	0	0
IGSF21	1944	0	0	NA	0	0	0	0	0	NA	0	0	0
KLHDC7A	5057	1	1	0	0	0.197745699031046	0.00954817714361703	1	1	0	0	0.197745699031046	0.00954817714361703
PAX7	6313	0	0	NA	0	0	0	0	0	NA	0	0	0
TAS1R2	2521	0	0	NA	0	0	0	0	0	NA	0	0	0
ALDH4A1	3581	93	88	0.0537634408602151	5	25.9703993297961	1.25398415493444	93	88	0.0537634408602151	5	25.9703993297961	1.25398415493444
MIR4695	74	0	0	NA	0	0	0	0	0	NA	0	0	0
IFFO2	5835	87	82	0.0574712643678161	5	14.9100257069409	0.719932556628724	87	82	0.0574712643678161	5	14.9100257069409	0.719932556628724
UBR4	15882	1780	1410	0.207865168539326	370	112.0765646644	5.41163169822333	1775	1406	0.207887323943662	369	111.761742853545	5.39643048558787
EMC1	6671	2290	1365	0.403930131004367	925	343.276870034478	16.5751689187485	2288	1363	0.404283216783217	925	342.97706490781	16.5606927886885
MRTO4	2273	2204	918	0.583484573502722	1286	969.643642762868	46.819371104645	2201	916	0.583825533848251	1285	968.323801143863	46.755642378096
AKR7L	2314	4	4	0	0	1.7286084701815	0.0834660878397084	4	4	0	0	1.7286084701815	0.0834660878397084
AKR7A3	1241	1	1	0	0	0.8058017727639	0.0389082448148842	0	0	NA	0	0	0
LOC100506730	2490	27	25	0.0740740740740741	2	10.8433734939759	0.523573718478846	27	25	0.0740740740740741	2	10.8433734939759	0.523573718478846
AKR7A2	2619	106	99	0.0660377358490566	7	40.4734631538755	1.95426650340541	105	98	0.0666666666666667	7	40.0916380297824	1.93583002695819
PQLC2	2255	27	27	0	0	11.9733924611973	0.57813683326489	26	26	0	0	11.529933481153	0.556724357958783
CAPZB	2341	2571	829	0.67755737067289	1742	1098.2486117044	53.0290789820857	2558	825	0.677482408131353	1733	1092.69542930372	52.7609428378744
MINOS1	4231	1267	332	0.737963693764799	935	299.456393287639	14.4592914228194	1259	331	0.737092930897538	928	297.5655873316	14.3679936079949
C1orf151-NBL1	2210	0	0	NA	0	0	0	0	0	NA	0	0	0
NBL1	2863	0	0	NA	0	0	0	0	0	NA	0	0	0
HTR6	1984	0	0	NA	0	0	0	0	0	NA	0	0	0
TMCO4	2974	124	115	0.0725806451612903	9	41.6946872898453	2.0132334717867	124	115	0.0725806451612903	9	41.6946872898453	2.0132334717867
RNF186	1250	0	0	NA	0	0	0	0	0	NA	0	0	0
OTUD3	6514	158	134	0.151898734177215	24	24.2554498004298	1.17117759085245	158	134	0.151898734177215	24	24.2554498004298	1.17117759085245
PLA2G2E	487	0	0	NA	0	0	0	0	0	NA	0	0	0
PLA2G2A	1032	0	0	NA	0	0	0	0	0	NA	0	0	0
PLA2G5	1894	0	0	NA	0	0	0	0	0	NA	0	0	0
PLA2G2D	1970	0	0	NA	0	0	0	0	0	NA	0	0	0
PLA2G2F	2719	0	0	NA	0	0	0	0	0	NA	0	0	0
PLA2G2C	453	0	0	NA	0	0	0	0	0	NA	0	0	0
UBXN10	2972	0	0	NA	0	0	0	0	0	NA	0	0	0
VWA5B1	4475	0	0	NA	0	0	0	0	0	NA	0	0	0
LOC339505	3783	0	0	NA	0	0	0	0	0	NA	0	0	0
CAMK2N1	2351	0	0	NA	0	0	0	0	0	NA	0	0	0
MUL1	2458	506	383	0.243083003952569	123	205.858421480879	9.93990101648791	506	383	0.243083003952569	123	205.858421480879	9.93990101648791
FAM43B	2582	0	0	NA	0	0	0	0	0	NA	0	0	0
CDA	959	0	0	NA	0	0	0	0	0	NA	0	0	0
PINK1	2660	55	53	0.0363636363636364	2	20.6766917293233	0.998376785654106	55	53	0.0363636363636364	2	20.6766917293233	0.998376785654106
DDOST	2126	9141	1723	0.811508587681873	7418	4299.62370649106	207.607897423986	9131	1722	0.811411674515387	7409	4294.92003762935	207.380780152983
KIF17	3778	0	0	NA	0	0	0	0	0	NA	0	0	0
SH2D5	3834	3	3	0	0	0.782472613458529	0.0377817932826849	3	3	0	0	0.782472613458529	0.0377817932826849
HP1BP3	3921	1910	1124	0.41151832460733	786	487.120632491711	23.5206839498006	1906	1122	0.411332633788038	784	486.100484570263	23.4714259729424
EIF4G3	6970	798	659	0.174185463659148	139	114.490674318508	5.52819730108845	798	659	0.174185463659148	139	114.490674318508	5.52819730108845
ECE1	5737	195	177	0.0923076923076923	18	33.9898901865086	1.64120632804217	194	177	0.0876288659793814	17	33.815583057347	1.63278988533426
LOC100506801	2574	29	27	0.0689655172413793	2	11.2665112665113	0.544004981601736	29	27	0.0689655172413793	2	11.2665112665113	0.544004981601736
NBPF3	4380	43	42	0.0232558139534884	1	9.81735159817351	0.474032115994673	31	30	0.032258064516129	1	7.07762557077625	0.341744083624066
ALPL	2596	0	0	NA	0	0	0	0	0	NA	0	0	0
RAP1GAP	3596	4	4	0	0	1.11234705228031	0.0537098240436833	4	4	0	0	1.11234705228031	0.0537098240436833
USP48	5188	716	562	0.215083798882682	154	138.010794140324	6.66386938699581	715	561	0.215384615384615	154	137.818041634541	6.65456230684637
LDLRAD2	4012	0	0	NA	0	0	0	0	0	NA	0	0	0
HSPG2	14288	4	4	0	0	0.279955207166853	0.0135176740804231	4	4	0	0	0.279955207166853	0.0135176740804231
CELA3B	1003	0	0	NA	0	0	0	0	0	NA	0	0	0
CELA3A	907	0	0	NA	0	0	0	0	0	NA	0	0	0
LINC00339	1197	117	105	0.102564102564103	12	97.7443609022556	4.71959935036487	117	105	0.102564102564103	12	97.7443609022556	4.71959935036487
CDC42	3155	11376	1688	0.851617440225035	9688	3605.70522979398	174.101952307615	9364	1441	0.846112772319522	7923	2967.98732171157	143.309659054897
WNT4	3905	0	0	NA	0	0	0	0	0	NA	0	0	0
ZBTB40	8992	547	495	0.0950639853747715	52	60.8318505338078	2.93727392159179	547	495	0.0950639853747715	52	60.8318505338078	2.93727392159179
EPHA8	5409	0	0	NA	0	0	0	0	0	NA	0	0	0
C1QA	1098	0	0	NA	0	0	0	0	0	NA	0	0	0
C1QC	1191	0	0	NA	0	0	0	0	0	NA	0	0	0
C1QB	1044	0	0	NA	0	0	0	0	0	NA	0	0	0
EPHB2	4869	29	28	0.0344827586206897	1	5.95604846991169	0.287588585467831	29	28	0.0344827586206897	1	5.95604846991169	0.287588585467831
MIR4684	82	1	1	0	0	12.1951219512195	0.588843070917943	1	1	0	0	12.1951219512195	0.588843070917943
MIR4253	68	0	0	NA	0	0	0	0	0	NA	0	0	0
LOC729059	510	0	0	NA	0	0	0	0	0	NA	0	0	0
KDM1A	3107	722	521	0.278393351800554	201	232.378500160927	11.2204265113054	720	519	0.279166666666667	201	231.734792404248	11.1893449974237
MIR3115	68	3	3	0	0	44.1176470588235	2.13022640361491	3	3	0	0	44.1176470588235	2.13022640361491
LUZP1	8487	602	526	0.12624584717608	76	70.9320136679628	3.42496162988021	601	526	0.124792013311148	75	70.8141864027336	3.41927232484719
HTR1D	2835	0	0	NA	0	0	0	0	0	NA	0	0	0
HNRNPR	2741	4395	1588	0.6386803185438	2807	1603.42940532652	77.4218001926733	4384	1583	0.638914233576642	2801	1599.41627143378	77.22802549367
ZNF436	4814	65	63	0.0307692307692308	2	13.5022850020773	0.651959611132662	65	63	0.0307692307692308	2	13.5022850020773	0.651959611132662
C1orf213	2867	6	6	0	0	2.09277990931287	0.101050153781524	6	6	0	0	2.09277990931287	0.101050153781524
TCEA3	1586	0	0	NA	0	0	0	0	0	NA	0	0	0
ASAP3	4152	2	2	0	0	0.481695568400771	0.0232587340150633	2	2	0	0	0.481695568400771	0.0232587340150633
E2F2	5193	339	280	0.174041297935103	59	65.2801848642403	3.15206233109512	337	279	0.172106824925816	58	64.895051030233	3.13346609315356
ID3	1239	1535	582	0.620846905537459	953	1238.90234059726	59.8205628219867	1534	582	0.620599739243807	952	1238.09523809524	59.7815917712883
MDS2	1027	3	3	0	0	2.92112950340798	0.141047123121533	3	3	0	0	2.92112950340798	0.141047123121533
RPL11	634	7799	716	0.908193358122836	7083	12301.261829653	593.968048938961	7791	713	0.908484148376332	7078	12288.643533123	593.358772827727
TCEB3	4943	2111	1157	0.451918522027475	954	427.068581832895	20.6210627679623	2110	1157	0.451658767772512	953	426.866275541169	20.6112943819993
LOC100506963	1084	17	15	0.117647058823529	2	15.6826568265683	0.757239152084513	17	15	0.117647058823529	2	15.6826568265683	0.757239152084513
PITHD1	1622	281	208	0.259786476868327	73	173.24290998767	8.36505674481581	281	208	0.259786476868327	73	173.24290998767	8.36505674481581
LYPLA2	1624	2049	834	0.592972181551977	1215	1261.69950738916	60.9213270255486	1985	799	0.597481108312343	1186	1222.29064039409	59.018464688001
GALE	1858	1033	567	0.451113262342691	466	555.974165769645	26.8452858800728	1032	566	0.451550387596899	466	555.435952637244	26.8192981880301
HMGCL	1608	1660	756	0.544578313253012	904	1032.33830845771	49.8465913018348	1659	755	0.544906570223026	904	1031.71641791045	49.8165632347855
FUCA1	2117	1248	673	0.460737179487179	575	589.513462446859	28.4647352411236	1248	673	0.460737179487179	575	589.513462446859	28.4647352411236
CNR2	1775	1161	716	0.383290267011197	445	654.084507042254	31.582556640862	1158	714	0.383419689119171	444	652.394366197183	31.5009479673714
MIR378F	78	0	0	NA	0	0	0	0	0	NA	0	0	0
PNRC2	2414	4828	1312	0.728251864125932	3516	2000	96.5702636305427	3575	1011	0.717202797202797	2564	1480.94449047225	71.5075999335522
SRSF10	9978	8703	2527	0.709640353900954	6176	872.218881539387	42.1152036668978	8684	2522	0.709580838323353	6162	870.314692323111	42.0232596395887
MYOM3	5800	0	0	NA	0	0	0	0	0	NA	0	0	0
IL22RA1	2962	0	0	NA	0	0	0	0	0	NA	0	0	0
IFNLR1	4563	44	43	0.0227272727272727	1	9.6427788735481	0.465602848974784	44	43	0.0227272727272727	1	9.6427788735481	0.465602848974784
LOC284632	1846	0	0	NA	0	0	0	0	0	NA	0	0	0
GRHL3	3422	21	20	0.0476190476190476	1	6.13676212741087	0.296314368240999	20	19	0.05	1	5.84453535943893	0.282204160229523
STPG1	3047	18	18	0	0	5.90744995077125	0.285241999565108	18	18	0	0	5.90744995077125	0.285241999565108
NIPAL3	5426	512	443	0.134765625	69	94.3604865462588	4.55620853103924	512	443	0.134765625	69	94.3604865462588	4.55620853103924
RCAN3AS	429	0	0	NA	0	0	0	0	0	NA	0	0	0
RCAN3	3030	0	0	NA	0	0	0	0	0	NA	0	0	0
NCMAP	3990	0	0	NA	0	0	0	0	0	NA	0	0	0
SRRM1	3934	4371	1842	0.578586135895676	2529	1111.08286731063	53.6487827057832	4249	1779	0.581313250176512	2470	1080.07117437722	52.1513790246792
CLIC4	4434	1206	790	0.344941956882255	416	271.989174560216	13.1330331459669	1170	765	0.346153846153846	405	263.870094722598	12.7410023057888
RUNX3	4767	845	574	0.320710059171598	271	177.260331445353	8.55903846945758	844	573	0.321090047393365	271	177.050555905181	8.54890942984875
SYF2	1777	744	403	0.458333333333333	341	418.683173888576	20.2161722400461	742	403	0.456873315363881	339	417.55768148565	20.1618276910137
C1orf63	1465	825	468	0.432727272727273	357	563.139931740614	27.1912858345385	825	468	0.432727272727273	357	563.139931740614	27.1912858345385
RHD	2833	12	12	0	0	4.23579244617014	0.204525796605456	8	8	0	0	2.82386163078009	0.136350531070304
TMEM50A	2302	1068	593	0.444756554307116	475	463.944396177237	22.4016163243744	1067	592	0.445173383317713	475	463.509991311903	22.3806410281905
RHCE	1618	6	6	0	0	3.70828182941904	0.179054876941674	1	1	0	0	0.618046971569839	0.0298424794902789
TMEM57	3938	150	132	0.12	18	38.0904012188928	1.83920004375081	150	132	0.12	18	38.0904012188928	1.83920004375081
LDLRAP1	2935	270	240	0.111111111111111	30	91.9931856899489	4.44190309714591	267	238	0.108614232209738	29	90.9710391822828	4.39254861828874
MAN1C1	3201	0	0	NA	0	0	0	0	0	NA	0	0	0
SEPN1	4332	75	67	0.106666666666667	8	17.3130193905817	0.835961423394587	75	67	0.106666666666667	8	17.3130193905817	0.835961423394587
MTFR1L	2403	834	508	0.390887290167866	326	347.066167290886	16.7581356362615	827	504	0.390568319226119	323	344.153141905951	16.6174798215686
LOC646471	3653	22	22	0	0	6.02244730358609	0.29079466190418	22	22	0	0	6.02244730358609	0.29079466190418
AUNIP	2061	98	88	0.102040816326531	10	47.5497331392528	2.2959451324098	98	88	0.102040816326531	10	47.5497331392528	2.2959451324098
PAQR7	3023	117	82	0.299145299145299	35	38.7032748924909	1.8687927298666	117	82	0.299145299145299	35	38.7032748924909	1.8687927298666
STMN1	3602	11836	1302	0.889996620479892	10534	3285.95224875069	158.662637469614	11824	1300	0.890054127198917	10524	3282.62076624098	158.501776397493
MIR3917	93	0	0	NA	0	0	0	0	0	NA	0	0	0
PAFAH2	3581	304	261	0.141447368421053	43	84.8924881318068	4.09904497957065	304	261	0.141447368421053	43	84.8924881318068	4.09904497957065
EXTL1	4014	0	0	NA	0	0	0	0	0	NA	0	0	0
SLC30A2	2473	0	0	NA	0	0	0	0	0	NA	0	0	0
TRIM63	1770	0	0	NA	0	0	0	0	0	NA	0	0	0
PDIK1L	4600	706	535	0.242209631728045	171	153.478260869565	7.41071805686556	705	534	0.242553191489362	171	153.260869565217	7.40022128907963
FAM110D	1524	0	0	NA	0	0	0	0	0	NA	0	0	0
ZNF593	649	165	119	0.278787878787879	46	254.237288135593	12.2758809699842	165	119	0.278787878787879	46	254.237288135593	12.2758809699842
CNKSR1	2536	11	10	0.0909090909090909	1	4.33753943217666	0.209438663236587	11	10	0.0909090909090909	1	4.33753943217666	0.209438663236587
CATSPER4	1419	0	0	NA	0	0	0	0	0	NA	0	0	0
CEP85	3935	925	723	0.218378378378378	202	235.069885641677	11.3503804140091	923	721	0.218851570964247	202	234.561626429479	11.3258390509518
SH3BGRL3	1115	3875	698	0.819870967741935	3177	3475.33632286996	167.807072452176	3870	697	0.819896640826873	3173	3470.85201793722	167.590547197399
UBXN11	2072	260	220	0.153846153846154	40	125.482625482625	6.0589451119549	259	220	0.150579150579151	39	125	6.03564147690892
CD52	505	2086	331	0.841323106423778	1755	4130.69306930693	199.451059339913	2085	330	0.841726618705036	1755	4128.71287128713	199.355445217506
AIM1L	5245	4	4	0	0	0.762631077216397	0.0368237420898161	4	4	0	0	0.762631077216397	0.0368237420898161
ZNF683	1653	0	0	NA	0	0	0	0	0	NA	0	0	0
LIN28A	4014	0	0	NA	0	0	0	0	0	NA	0	0	0
DHDDS	3328	1408	903	0.358664772727273	505	423.076923076923	20.4283249987686	1406	901	0.359174964438122	505	422.475961538462	20.3993074916681
HMGN2	1969	23642	1283	0.94573217155909	22359	12007.1102082275	579.764899124756	12936	809	0.937461348175634	12127	6569.83240223464	317.22522354614
RPS6KA1	3383	742	562	0.242587601078167	180	219.331953887082	10.5904723047388	738	558	0.24390243902439	180	218.149571386343	10.5333808098345
MIR1976	52	0	0	NA	0	0	0	0	0	NA	0	0	0
ARID1A	8585	2360	1456	0.383050847457627	904	274.898078043098	13.2734899340758	2358	1456	0.382527565733673	902	274.665113570181	13.2622412137926
PIGV	2955	677	428	0.367799113737075	249	229.103214890017	11.0622789302669	676	428	0.366863905325444	248	228.764805414552	11.0459387841365
ZDHHC18	3139	98	90	0.0816326530612245	8	31.2201338005734	1.5074682758511	98	90	0.0816326530612245	8	31.2201338005734	1.5074682758511
SFN	1315	0	0	NA	0	0	0	0	0	NA	0	0	0
GPN2	1510	154	131	0.149350649350649	23	101.986754966887	4.92444390698794	153	130	0.150326797385621	23	101.324503311258	4.892466998501
GPATCH3	2129	117	105	0.102564102564103	12	54.9553781117896	2.65352767608584	117	105	0.102564102564103	12	54.9553781117896	2.65352767608584
NR0B2	1271	0	0	NA	0	0	0	0	0	NA	0	0	0
NUDC	1813	709	474	0.331452750352609	235	391.064533921677	18.8826025686858	697	466	0.33142037302726	231	384.445670159956	18.5630098594838
C1orf172	1803	0	0	NA	0	0	0	0	0	NA	0	0	0
TRNP1	1949	0	0	NA	0	0	0	0	0	NA	0	0	0
FAM46B	2374	0	0	NA	0	0	0	0	0	NA	0	0	0
SLC9A1	4742	60	57	0.05	3	12.6528890763391	0.61094641689504	60	57	0.05	3	12.6528890763391	0.61094641689504
WDTC1	4819	82	78	0.0487804878048781	4	17.0159784187591	0.821618760915594	81	77	0.0493827160493827	4	16.808466486823	0.811599019928819
TMEM222	1855	947	554	0.414994720168955	393	510.512129380054	24.6501454604107	945	553	0.414814814814815	392	509.433962264151	24.5980860191005
LOC644961	2652	75	70	0.0666666666666667	5	28.2805429864253	1.36552974590699	74	69	0.0675675675675676	5	27.9034690799397	1.34732268262823
SYTL1	1966	24	22	0.0833333333333333	2	12.2075279755849	0.589442097439731	24	22	0.0833333333333333	2	12.2075279755849	0.589442097439731
MAP3K6	4328	1	1	0	0	0.231053604436229	0.0111564537465969	1	1	0	0	0.231053604436229	0.0111564537465969
FCN3	1032	0	0	NA	0	0	0	0	0	NA	0	0	0
CD164L2	1539	0	0	NA	0	0	0	0	0	NA	0	0	0
GPR3	2114	0	0	NA	0	0	0	0	0	NA	0	0	0
WASF2	5671	1318	954	0.276176024279211	364	232.410509610298	11.2219720917876	1274	919	0.278649921507064	355	224.651736907071	10.8473387290876
AHDC1	6496	5	5	0	0	0.769704433497537	0.0371652800302273	5	5	0	0	0.769704433497537	0.0371652800302273
FGR	2773	1440	830	0.423611111111111	610	519.293184276956	25.0741398535848	1438	829	0.423504867872044	609	518.571943743238	25.0393146593437
IFI6	860	129	89	0.310077519379845	40	150	7.2427697722907	128	89	0.3046875	39	148.837209302326	7.18662427017992
FAM76A	3459	844	512	0.393364928909953	332	244.001156403585	11.7816280000257	843	511	0.393831553973903	332	243.712055507372	11.7676687251442
STX12	3079	970	650	0.329896907216495	320	315.037349788893	15.2116199612904	969	649	0.330237358101135	320	314.712569015914	15.1959378788561
PPP1R8	2852	341	264	0.225806451612903	77	119.565217391304	5.7732222822607	340	264	0.223529411764706	76	119.214586255259	5.75629201163824
SCARNA1	166	0	0	NA	0	0	0	0	0	NA	0	0	0
THEMIS2	2720	234	209	0.106837606837607	25	86.0294117647059	4.15394148704908	234	209	0.106837606837607	25	86.0294117647059	4.15394148704908
RPA2	1720	6631	1339	0.798069672749208	5292	3855.23255813954	186.150412248293	6620	1335	0.79833836858006	5285	3848.83720930233	185.841611986684
SMPDL3B	2271	13	12	0.0769230769230769	1	5.72435050638485	0.276401018757608	13	12	0.0769230769230769	1	5.72435050638485	0.276401018757608
XKR8	2158	17	17	0	0	7.87766450417053	0.380374068980358	17	17	0	0	7.87766450417053	0.380374068980358
EYA3	6026	3211	1329	0.586110246029274	1882	532.85761699303	25.7291002752798	3203	1324	0.586637527318139	1879	531.530036508463	25.6649978765871
PTAFR	4533	2037	1094	0.462935689739813	943	449.371277299801	21.6979513584178	2030	1089	0.463546798029557	941	447.827046106331	21.6233879516878
DNAJC8	1764	6079	1310	0.784504030268136	4769	3446.14512471655	166.397571601493	6060	1299	0.785643564356436	4761	3435.37414965986	165.877493651102
ATPIF1	1925	4697	888	0.81094315520545	3809	2440	117.815721629262	4690	886	0.811087420042644	3804	2436.36363636364	117.640139331752
SESN2	3528	283	247	0.127208480565371	36	80.2154195011338	3.87321210422953	283	247	0.127208480565371	36	80.2154195011338	3.87321210422953
MED18	1869	585	387	0.338461538461538	198	313.001605136437	15.1133237624043	583	386	0.337907375643225	197	311.931514178705	15.061654279456
PHACTR4	6492	1157	866	0.251512532411409	291	178.219346888478	8.60534465654173	1153	863	0.251517779705117	290	177.603203943315	8.57559411321747
SNHG3	2346	1108	521	0.529783393501805	587	472.29326513214	22.8047425623703	1106	521	0.528933092224231	585	471.440750213129	22.7635787671313
RCC1	3027	1321	752	0.430734292202877	569	436.405682193591	21.0719058896509	1321	752	0.430734292202877	569	436.405682193591	21.0719058896509
TRNAU1AP	2015	575	341	0.40695652173913	234	285.359801488834	13.778635629668	574	341	0.405923344947735	233	284.863523573201	13.7546727850947
SNHG12	739	152	102	0.328947368421053	50	205.683355886333	9.93144795117895	152	102	0.328947368421053	50	205.683355886333	9.93144795117895
SNORD99	80	53	38	0.283018867924528	15	662.5	31.9888998276173	53	38	0.283018867924528	15	662.5	31.9888998276173
SNORA61	130	54	41	0.240740740740741	13	415.384615384615	20.0569009078819	54	41	0.240740740740741	13	415.384615384615	20.0569009078819
SNORA44	132	3	3	0	0	22.7272727272727	1.09738935943798	3	3	0	0	22.7272727272727	1.09738935943798
SNORA16A	134	4	4	0	0	29.8507462686567	1.44134721836631	4	4	0	0	29.8507462686567	1.44134721836631
RAB42	1333	1	1	0	0	0.750187546886722	0.0362229045876004	1	1	0	0	0.750187546886722	0.0362229045876004
TAF12	1450	879	447	0.491467576791809	432	606.206896551724	29.2707799073265	876	445	0.492009132420091	431	604.137931034483	29.1708796346053
RNU11	135	4	4	0	0	29.6296296296296	1.43067057230434	4	4	0	0	29.6296296296296	1.43067057230434
GMEB1	2694	426	336	0.211267605633803	90	158.129175946548	7.6352881044193	425	335	0.211764705882353	90	157.757980697847	7.61736489290657
YTHDF2	3063	2428	1104	0.545304777594728	1324	792.686908259876	38.274991853568	2342	1066	0.544833475661827	1276	764.609859614757	36.9192878587546
OPRD1	1774	0	0	NA	0	0	0	0	0	NA	0	0	0
EPB41	6292	227	210	0.0748898678414097	17	36.0775588048315	1.74200968246449	226	209	0.0752212389380531	17	35.9186268277177	1.73433563099989
TMEM200B	2616	0	0	NA	0	0	0	0	0	NA	0	0	0
SRSF4	2530	441	331	0.249433106575964	110	174.308300395257	8.41649926108089	440	330	0.25	110	173.913043478261	8.39741422874284
MECR	2434	508	348	0.31496062992126	160	208.709942481512	10.0775870838775	506	346	0.316205533596838	160	207.888249794577	10.0379115441772
PTPRU	5640	0	0	NA	0	0	0	0	0	NA	0	0	0
MATN1	3830	1	1	0	0	0.261096605744125	0.012607084024875	1	1	0	0	0.261096605744125	0.012607084024875
MATN1-AS1	2050	3	3	0	0	1.46341463414634	0.0706611685101532	3	3	0	0	1.46341463414634	0.0706611685101532
LAPTM5	2240	13412	2168	0.838353713092753	11244	5987.5	289.107226743937	13401	2167	0.83829564957839	11234	5982.58928571429	288.870112257344
MIR4420	77	4	4	0	0	51.9480519480519	2.50831853585825	4	4	0	0	51.9480519480519	2.50831853585825
SDC3	5121	0	0	NA	0	0	0	0	0	NA	0	0	0
PUM1	5385	3127	1724	0.448672849376399	1403	580.687093779016	28.0385528665466	3120	1720	0.448717948717949	1400	579.387186629526	27.9757866784859
SNORD103B	176	0	0	NA	0	0	0	0	0	NA	0	0	0
SNORD103A	176	0	0	NA	0	0	0	0	0	NA	0	0	0
SNORD85	75	1	1	0	0	13.3333333333333	0.643801757536951	1	1	0	0	13.3333333333333	0.643801757536951
NKAIN1	2922	0	0	NA	0	0	0	0	0	NA	0	0	0
SNRNP40	1624	1894	747	0.605596620908131	1147	1166.25615763547	56.3128323018004	1889	744	0.606140815246162	1145	1163.17733990148	56.1641711816795
ZCCHC17	1602	1536	762	0.50390625	774	958.801498127341	46.2958567217583	1533	761	0.503587736464449	772	956.928838951311	46.2054351265986
FABP3	1097	11	11	0	0	10.0273473108478	0.484171786661791	11	11	0	0	10.0273473108478	0.484171786661791
SERINC2	3549	10	10	0	0	2.81769512538743	0.13605278054458	10	10	0	0	2.81769512538743	0.13605278054458
LOC149086	1168	1	1	0	0	0.856164383561644	0.0413400101158145	1	1	0	0	0.856164383561644	0.0413400101158145
LOC284551	2741	6	6	0	0	2.18898212331266	0.105695290365424	6	6	0	0	2.18898212331266	0.105695290365424
TINAGL1	2281	0	0	NA	0	0	0	0	0	NA	0	0	0
HCRTR1	2001	0	0	NA	0	0	0	0	0	NA	0	0	0
PEF1	2217	1637	753	0.540012217470983	884	738.385205232296	35.6530269650876	1635	751	0.540672782874618	884	737.483085250338	35.6094679828456
COL16A1	5584	0	0	NA	0	0	0	0	0	NA	0	0	0
BAI2	5415	8	8	0	0	1.47737765466297	0.0713353747963381	8	8	0	0	1.47737765466297	0.0713353747963381
MIR4254	76	0	0	NA	0	0	0	0	0	NA	0	0	0
SPOCD1	3888	0	0	NA	0	0	0	0	0	NA	0	0	0
PTP4A2	3929	5664	1639	0.710628531073446	4025	1441.58819037923	69.6072757957997	5534	1594	0.711962414166968	3940	1408.50089081191	68.0096511747802
KHDRBS1	3731	1354	794	0.413589364844904	560	362.905387295631	17.5229344620416	1351	792	0.413767579570688	559	362.101313320826	17.4841096441789
TMEM39B	1818	365	279	0.235616438356164	86	200.770077007701	9.69420963287901	365	279	0.235616438356164	86	200.770077007701	9.69420963287901
KPNA6	7372	4672	2394	0.487585616438356	2278	633.749321758003	30.600669538924	4666	2390	0.487783969138448	2276	632.93543136191	30.5613707338654
TXLNA	4796	5810	1753	0.698278829604131	4057	1211.42618849041	58.4938731957311	5807	1751	0.698467366970897	4056	1210.80066722269	58.4636698188658
CCDC28B	877	1147	486	0.576285963382738	661	1307.8677309008	63.1505657834849	1144	484	0.576923076923077	660	1304.44697833523	62.9853942949491
IQCC	2293	124	115	0.0725806451612903	9	54.0776275621457	2.61114537509535	123	114	0.0731707317073171	9	53.6415176624509	2.59008775110265
DCDC2B	1349	24	22	0.0833333333333333	2	17.7909562638992	0.859038668322099	24	22	0.0833333333333333	2	17.7909562638992	0.859038668322099
TMEM234	1082	56	50	0.107142857142857	6	51.7560073937153	2.4990456392377	55	49	0.109090909090909	6	50.8317929759704	2.45441982425132
EIF3I	1458	14144	1582	0.888150452488688	12562	9700.96021947874	468.412142932234	14105	1572	0.888550159517902	12533	9674.21124828532	467.120565332237
MTMR9LP	2324	9	9	0	0	3.87263339070568	0.186990613742445	9	9	0	0	3.87263339070568	0.186990613742445
FAM167B	956	5	5	0	0	5.23012552301255	0.252537300289076	5	5	0	0	5.23012552301255	0.252537300289076
LCK	2233	2580	1042	0.596124031007752	1538	1155.39632781012	55.7884639871921	2578	1041	0.596198603568658	1537	1154.50067174205	55.7452171158842
HDAC1	2091	3902	1272	0.674013326499231	2630	1866.09277857484	90.1045357930123	3900	1272	0.673846153846154	2628	1865.13629842181	90.0583520227442
MARCKSL1	1562	114	95	0.166666666666667	19	72.9833546734955	3.52401090073043	114	95	0.166666666666667	19	72.9833546734955	3.52401090073043
FAM229A	699	0	0	NA	0	0	0	0	0	NA	0	0	0
TSSK3	1315	1	1	0	0	0.760456273764259	0.0367187314184573	1	1	0	0	0.760456273764259	0.0367187314184573
BSDC1	2909	596	478	0.197986577181208	118	204.88140254383	9.89272552832647	595	477	0.198319327731092	118	204.537641801306	9.87612699556083
ZBTB8B	4018	1	1	0	0	0.248880039820806	0.0120172055289376	1	1	0	0	0.248880039820806	0.0120172055289376
ZBTB8A	7333	167	158	0.0538922155688623	9	22.7737624437474	1.09963412152602	167	158	0.0538922155688623	9	22.7737624437474	1.09963412152602
ZBTB8OS	715	862	369	0.571925754060325	493	1205.59440559441	58.2122847898796	860	368	0.572093023255814	492	1202.7972027972	58.0772214841026
RBBP4	8018	8569	2014	0.764966740576497	6555	1068.72037914692	51.6033043807758	7971	1905	0.761008656379375	6066	994.138189074582	48.0020935020613
SYNC	3493	5	4	0.2	1	1.43143429716576	0.069116993723549	5	4	0.2	1	1.43143429716576	0.069116993723549
KIAA1522	5606	0	0	NA	0	0	0	0	0	NA	0	0	0
YARS	3117	2357	1142	0.515485787017395	1215	756.175810073789	36.5120486649325	2353	1141	0.515087122821929	1212	754.892524863651	36.4500850694044
S100PBP	4435	957	692	0.276907001044932	265	215.783540022548	10.4191366735546	955	690	0.277486910994764	265	215.332581736189	10.3973620932546
FNDC5	3184	10	10	0	0	3.14070351758794	0.15164928333942	10	10	0	0	3.14070351758794	0.15164928333942
HPCA	1406	0	0	NA	0	0	0	0	0	NA	0	0	0
TMEM54	993	0	0	NA	0	0	0	0	0	NA	0	0	0
RNF19B	2606	177	150	0.152542372881356	27	67.92018419033	3.27953504654759	175	148	0.154285714285714	27	67.1527244819647	3.24247815336626
AK2	5771	3760	1539	0.590691489361702	2221	651.533529717553	31.4593823644811	3258	1350	0.585635359116022	1908	564.546872292497	27.2592201445424
ADC	2182	0	0	NA	0	0	0	0	0	NA	0	0	0
TRIM62	3841	5	5	0	0	1.30174433741213	0.0628548969217278	5	5	0	0	1.30174433741213	0.0628548969217278
ZNF362	3106	130	109	0.161538461538462	21	41.8544752092724	2.02094885253872	130	109	0.161538461538462	21	41.8544752092724	2.02094885253872
PHC2	4175	99	89	0.101010101010101	10	23.7125748502994	1.14496480232619	99	89	0.101010101010101	10	23.7125748502994	1.14496480232619
MIR3605	100	0	0	NA	0	0	0	0	0	NA	0	0	0
ZSCAN20	4218	68	65	0.0441176470588235	3	16.1213845424372	0.778423177676256	68	65	0.0441176470588235	3	16.1213845424372	0.778423177676256
CSMD2	13108	1	1	0	0	0.0762892889838267	0.0036836383746774	1	1	0	0	0.0762892889838267	0.0036836383746774
HMGB4	2343	0	0	NA	0	0	0	0	0	NA	0	0	0
LOC402779	1364	0	0	NA	0	0	0	0	0	NA	0	0	0
C1orf94	3153	0	0	NA	0	0	0	0	0	NA	0	0	0
GJB5	1355	0	0	NA	0	0	0	0	0	NA	0	0	0
GJB4	2840	0	0	NA	0	0	0	0	0	NA	0	0	0
GJB3	2352	0	0	NA	0	0	0	0	0	NA	0	0	0
GJA4	1622	0	0	NA	0	0	0	0	0	NA	0	0	0
SMIM12	6373	618	462	0.252427184466019	156	96.9715989329986	4.68228643681746	618	462	0.252427184466019	156	96.9715989329986	4.68228643681746
DLGAP3	3587	0	0	NA	0	0	0	0	0	NA	0	0	0
LOC653160	1887	1	1	0	0	0.529941706412295	0.0255883051485275	1	1	0	0	0.529941706412295	0.0255883051485275
ZMYM6NB	925	742	341	0.540431266846361	401	802.162162162162	38.7325057372231	742	341	0.540431266846361	401	802.162162162162	38.7325057372231
ZMYM6	5144	736	561	0.237771739130435	175	143.079315707621	6.90860361898128	735	560	0.238095238095238	175	142.884914463453	6.89921692928158
ZMYM1	4170	30	28	0.0666666666666667	2	7.19424460431655	0.347375049030729	30	28	0.0666666666666667	2	7.19424460431655	0.347375049030729
SFPQ	3073	1318	705	0.465098634294385	613	428.896843475431	20.709340622365	1316	703	0.46580547112462	613	428.246013667426	20.6779152192961
ZMYM4	6994	616	542	0.12012987012987	74	88.0754932799542	4.25273680271763	613	539	0.120717781402936	74	87.6465541893051	4.23202542218492
KIAA0319L	4812	592	498	0.158783783783784	94	123.025768911056	5.94031546854543	589	495	0.159592529711375	94	122.402327514547	5.91021251853591
NCDN	3705	66	63	0.0454545454545455	3	17.8137651821862	0.860139999948153	65	62	0.0461538461538462	3	17.5438596491228	0.847107575706515
TFAP2E	2187	5	5	0	0	2.28623685413809	0.110391247862989	5	5	0	0	2.28623685413809	0.110391247862989
PSMB2	4845	7404	1430	0.806861156131821	5974	1528.173374613	73.7880528297769	7390	1422	0.807577807848444	5968	1525.28379772962	73.6485292290723
C1orf216	2934	132	119	0.0984848484848485	13	44.9897750511247	2.17233721868296	132	119	0.0984848484848485	13	44.9897750511247	2.17233721868296
CLSPN	8484	2231	1366	0.387718511878082	865	262.965582272513	12.6973278029079	2230	1365	0.387892376681614	865	262.847713342763	12.691636486098
AGO4	7060	81	78	0.037037037037037	3	11.4730878186969	0.553979557653963	81	78	0.037037037037037	3	11.4730878186969	0.553979557653963
AGO1	7478	1093	758	0.306495882891125	335	146.162075421236	7.05745507810799	1090	756	0.306422018348624	334	145.760898635999	7.03808420415161
AGO3	3645	196	178	0.0918367346938776	18	53.7722908093278	2.5964021497375	195	177	0.0923076923076923	18	53.4979423868313	2.58315519999394
TEKT2	1509	0	0	NA	0	0	0	0	0	NA	0	0	0
ADPRHL2	1691	363	275	0.242424242424242	88	214.665878178593	10.3651702240943	363	275	0.242424242424242	88	214.665878178593	10.3651702240943
COL8A2	4445	1	1	0	0	0.224971878515186	0.0108627968088349	1	1	0	0	0.224971878515186	0.0108627968088349
TRAPPC3	1753	241	185	0.232365145228216	56	137.478608100399	6.63817271390781	241	185	0.232365145228216	56	137.478608100399	6.63817271390781
MAP7D1	3324	112	100	0.107142857142857	12	33.6943441636582	1.62693584937136	112	100	0.107142857142857	12	33.6943441636582	1.62693584937136
THRAP3	4431	13476	2510	0.813742950430395	10966	3041.29993229519	146.849568120649	13414	2501	0.813553004323841	10913	3027.30760550666	146.173946777262
SH3D21	2579	0	0	NA	0	0	0	0	0	NA	0	0	0
EVA1B	1054	0	0	NA	0	0	0	0	0	NA	0	0	0
STK40	3846	160	147	0.08125	13	41.6016640665627	2.00874183318861	160	147	0.08125	13	41.6016640665627	2.00874183318861
LSM10	850	665	351	0.47218045112782	314	782.352941176471	37.7760148907711	659	349	0.47040971168437	310	775.294117647059	37.4351786661927
OSCP1	1665	54	52	0.037037037037037	2	32.4324324324324	1.56600427508988	54	52	0.037037037037037	2	32.4324324324324	1.56600427508988
MRPS15	965	1099	444	0.595996360327571	655	1138.86010362694	54.9900102227805	1093	439	0.598353156450137	654	1132.64248704663	54.6897917866234
CSF3R	3490	0	0	NA	0	0	0	0	0	NA	0	0	0
GRIK3	9219	0	0	NA	0	0	0	0	0	NA	0	0	0
MIR4255	72	0	0	NA	0	0	0	0	0	NA	0	0	0
LOC728431	1427	13	13	0	0	9.11002102312544	0.439878565941505	13	13	0	0	9.11002102312544	0.439878565941505
ZC3H12A	2716	17	17	0	0	6.25920471281296	0.302226524616941	17	17	0	0	6.25920471281296	0.302226524616941
MEAF6	4965	837	490	0.414575866188769	347	168.580060422961	8.13991043894906	833	489	0.41296518607443	344	167.774420946626	8.10101003063867
MIR5581	60	2	2	0	0	33.3333333333333	1.60950439384238	2	2	0	0	33.3333333333333	1.60950439384238
SNIP1	4605	113	108	0.0442477876106195	5	24.5385450597177	1.18484688276344	112	107	0.0446428571428571	5	24.3213897937025	1.17436151211952
DNALI1	2649	5	5	0	0	1.8875047187618	0.09113841414736	5	5	0	0	1.8875047187618	0.09113841414736
GNL2	2402	4435	1484	0.665388951521984	2951	1846.37801831807	89.1526059953074	4431	1482	0.665538253215978	2949	1844.71273938385	89.0721977824593
RSPO1	3089	4	4	0	0	1.29491744901263	0.0625252597154695	4	4	0	0	1.29491744901263	0.0625252597154695
C1orf109	2355	920	607	0.340217391304348	313	390.658174097665	18.8629814310189	920	607	0.340217391304348	313	390.658174097665	18.8629814310189
CDCA8	2486	4509	1586	0.648259037480594	2923	1813.75703942076	87.5774977293075	4496	1579	0.648798932384342	2917	1808.52775543041	87.3250010625341
EPHA10	6643	0	0	NA	0	0	0	0	0	NA	0	0	0
MANEAL	3107	62	62	0	0	19.9549404570325	0.963526930333705	62	62	0	0	19.9549404570325	0.963526930333705
YRDC	1836	69	64	0.072463768115942	5	37.5816993464052	1.81463730678307	69	64	0.072463768115942	5	37.5816993464052	1.81463730678307
C1orf122	1318	10	9	0.1	1	7.58725341426404	0.366351531223606	10	9	0.1	1	7.58725341426404	0.366351531223606
MTF1	7972	738	598	0.18970189701897	140	92.5740090316106	4.46994822875944	737	597	0.189959294436906	140	92.4485699949824	4.46389138834106
INPP5B	4454	1803	932	0.483083749306711	871	404.804669959587	19.5460468484361	1802	932	0.482796892341842	870	404.580152671756	19.5352060015983
SF3A3	2836	5858	1740	0.702970297029703	4118	2065.58533145275	99.737060004887	5841	1736	0.702790618044855	4105	2059.59097320169	99.4476216265867
FHL3	1657	84	75	0.107142857142857	9	50.6940253470127	2.44776769612721	84	75	0.107142857142857	9	50.6940253470127	2.44776769612721
UTP11L	2050	1413	563	0.601556970983723	850	689.268292682927	33.2814103682821	1412	562	0.601983002832861	850	688.780487804878	33.2578566454454
POU3F1	2928	0	0	NA	0	0	0	0	0	NA	0	0	0
MIR3659	99	0	0	NA	0	0	0	0	0	NA	0	0	0
LOC339442	2283	0	0	NA	0	0	0	0	0	NA	0	0	0
RRAGC	2733	339	253	0.253687315634218	86	124.03951701427	5.98926442933662	339	253	0.253687315634218	86	124.03951701427	5.98926442933662
GJA9-MYCBP	5271	9	9	0	0	1.70745589072282	0.082444732752313	9	9	0	0	1.70745589072282	0.082444732752313
MYCBP	2565	38	18	0.526315789473684	20	14.8148148148148	0.715335286152168	38	18	0.526315789473684	20	14.8148148148148	0.715335286152168
GJA9	2322	0	0	NA	0	0	0	0	0	NA	0	0	0
RHBDL2	1837	4	4	0	0	2.17746325530757	0.105139100305436	4	4	0	0	2.17746325530757	0.105139100305436
AKIRIN1	2726	398	300	0.246231155778894	98	146.001467351431	7.04970009628686	395	297	0.248101265822785	98	144.90095377843	6.99656165335003
NDUFS5	571	4469	497	0.888789438353099	3972	7826.61996497373	377.909376676791	4465	497	0.888689809630459	3968	7819.61471103327	377.571127066876
MACF1	17871	1826	1464	0.198247535596933	362	102.176710872363	4.93361595292292	1823	1464	0.196928140427866	359	102.008841139276	4.92551034073301
KIAA0754	6979	37	36	0.027027027027027	1	5.30161914314372	0.25598937916106	36	35	0.0277777777777778	1	5.15833213927497	0.249070747291842
BMP8A	5626	26	25	0.0384615384615385	1	4.62140063988624	0.223144939068086	26	25	0.0384615384615385	1	4.62140063988624	0.223144939068086
PPIEL	2637	6	6	0	0	2.27531285551763	0.10986378114965	6	6	0	0	2.27531285551763	0.10986378114965
PABPC4	3204	1298	721	0.444530046224962	577	405.118601747815	19.5612050862117	1294	720	0.443585780525502	574	403.870162297129	19.5009240227719
SNORA55	137	1	1	0	0	7.2992700729927	0.352446217629718	1	1	0	0	7.2992700729927	0.352446217629718
HEYL	4114	0	0	NA	0	0	0	0	0	NA	0	0	0
NT5C1A	1107	0	0	NA	0	0	0	0	0	NA	0	0	0
HPCAL4	4259	0	0	NA	0	0	0	0	0	NA	0	0	0
PPIE	4737	1844	771	0.581887201735358	1073	389.275913025121	18.7962387729281	1839	769	0.581837955410549	1070	388.220392653578	18.7452728326544
BMP8B	3773	5	5	0	0	1.32520540683806	0.063987717751486	5	5	0	0	1.32520540683806	0.063987717751486
OXCT2	1824	0	0	NA	0	0	0	0	0	NA	0	0	0
TRIT1	2128	616	453	0.26461038961039	163	289.473684210526	13.9772749991575	612	451	0.263071895424837	161	287.593984962406	13.8865134731889
MYCL1	4951	1	1	0	0	0.201979398101394	0.00975260186129496	1	1	0	0	0.201979398101394	0.00975260186129496
MFSD2A	2201	100	94	0.06	6	45.4338936846888	2.19378154544622	100	94	0.06	6	45.4338936846888	2.19378154544622
CAP1	2773	21963	2640	0.879797841824887	19323	7920.30292102416	382.43287055853	21408	2580	0.879484304932735	18828	7720.15867291742	372.768879156628
PPT1	2504	7625	1769	0.768	5856	3045.12779552716	147.034397001375	7613	1766	0.768028372520688	5847	3040.33546325879	146.802998606094
RLF	6250	363	325	0.104683195592287	38	58.08	2.80440045583096	363	325	0.104683195592287	38	58.08	2.80440045583096
TMCO2	741	0	0	NA	0	0	0	0	0	NA	0	0	0
ZMPSTE24	3165	3585	1425	0.602510460251046	2160	1132.70142180095	54.692637459004	3580	1423	0.602513966480447	2157	1131.12164296998	54.616357629912
COL9A2	2831	68	63	0.0735294117647059	5	24.0197809961144	1.15979829157134	68	63	0.0735294117647059	5	24.0197809961144	1.15979829157134
SMAP2	3257	1016	674	0.336614173228346	342	311.943506294136	15.0622333203303	1016	674	0.336614173228346	342	311.943506294136	15.0622333203303
ZFP69B	2031	55	53	0.0363636363636364	2	27.0802560315116	1.30757373207283	55	53	0.0363636363636364	2	27.0802560315116	1.30757373207283
ZFP69	2159	25	24	0.04	1	11.5794349235757	0.55911454163121	25	24	0.04	1	11.5794349235757	0.55911454163121
EXO5	2203	237	203	0.143459915611814	34	107.580571947345	5.19454209723981	237	203	0.143459915611814	34	107.580571947345	5.19454209723981
ZNF684	2097	138	128	0.072463768115942	10	65.8082975679542	3.17756232260727	137	127	0.072992700729927	10	65.3314258464473	3.15453650867533
RIMS3	7229	2	2	0	0	0.276663438926546	0.0133587306170345	2	2	0	0	0.276663438926546	0.0133587306170345
LOC100130557	3182	8	8	0	0	2.51414204902577	0.121395680239526	8	8	0	0	2.51414204902577	0.121395680239526
NFYC	2821	967	574	0.40641158221303	393	342.786246012052	16.551479073154	960	569	0.407291666666667	391	340.304856433889	16.4316648502873
MIR30E	92	0	0	NA	0	0	0	0	0	NA	0	0	0
MIR30C1	89	0	0	NA	0	0	0	0	0	NA	0	0	0
KCNQ4	4099	0	0	NA	0	0	0	0	0	NA	0	0	0
CITED4	1291	0	0	NA	0	0	0	0	0	NA	0	0	0
CTPS1	3199	3263	1416	0.566043518234753	1847	1020.00625195374	49.251136327987	3255	1412	0.566205837173579	1843	1017.50547045952	49.1303857638975
SLFNL1-AS1	4800	7	7	0	0	1.45833333333333	0.070415817230604	7	7	0	0	1.45833333333333	0.070415817230604
SLFNL1	2155	10	10	0	0	4.64037122969838	0.224060936497779	10	10	0	0	4.64037122969838	0.224060936497779
SCMH1	3801	527	428	0.187855787476281	99	138.647724283083	6.69462364289608	524	426	0.187022900763359	98	137.858458300447	6.65651383088718
EDN2	1243	10	10	0	0	8.0450522928399	0.388456410420526	10	10	0	0	8.0450522928399	0.388456410420526
HIVEP3	14115	177	169	0.0451977401129944	8	12.5398512221041	0.60548836920319	176	168	0.0454545454545455	8	12.4690046050301	0.602067530959104
GUCA2B	597	0	0	NA	0	0	0	0	0	NA	0	0	0
GUCA2A	575	0	0	NA	0	0	0	0	0	NA	0	0	0
FOXJ3	5778	665	481	0.276691729323308	184	115.09172724126	5.55721922069149	663	480	0.276018099547511	183	114.745586708204	5.54050577942625
RIMKLA	10569	4	3	0.25	1	0.37846532311477	0.0182742480141059	4	3	0.25	1	0.37846532311477	0.0182742480141059
ZMYND12	1774	15	15	0	0	8.4554678692221	0.40827338062518	15	15	0	0	8.4554678692221	0.40827338062518
PPCS	1489	822	471	0.427007299270073	351	552.048354600403	26.6557275702841	819	469	0.427350427350427	350	550.033579583613	26.5584438930203
CCDC30	3098	3	3	0	0	0.968366688185926	0.0467577131845752	3	3	0	0	0.968366688185926	0.0467577131845752
PPIH	800	670	350	0.477611940298507	320	837.5	40.4387978952897	670	350	0.477611940298507	320	837.5	40.4387978952897
YBX1	1546	2673	829	0.689861578750468	1844	1728.97800776197	83.4839310104917	2268	709	0.687389770723104	1559	1467.01164294955	70.8348505543566
CLDN19	3602	0	0	NA	0	0	0	0	0	NA	0	0	0
LEPRE1	3105	108	99	0.0833333333333333	9	34.7826086956522	1.67948284574857	108	99	0.0833333333333333	9	34.7826086956522	1.67948284574857
C1orf50	1015	64	60	0.0625	4	63.0541871921182	3.04457974007622	64	60	0.0625	4	63.0541871921182	3.04457974007622
LOC100129924	983	2	2	0	0	2.03458799593082	0.0982403495732886	2	2	0	0	2.03458799593082	0.0982403495732886
CCDC23	798	71	66	0.0704225352112676	5	88.9724310776942	4.29604556251161	71	66	0.0704225352112676	5	88.9724310776942	4.29604556251161
ERMAP	3500	174	168	0.0344827586206897	6	49.7142857142857	2.40046083881635	174	168	0.0344827586206897	6	49.7142857142857	2.40046083881635
ZNF691	1912	399	308	0.228070175438596	91	208.682008368201	10.0762382815341	399	308	0.228070175438596	91	208.682008368201	10.0762382815341
SLC2A1	3670	440	331	0.247727272727273	109	119.891008174387	5.78895313316605	439	330	0.248291571753986	109	119.618528610354	5.77579642149976
SLC2A1-AS1	1124	18	18	0	0	16.0142348754448	0.773249441881569	18	18	0	0	16.0142348754448	0.773249441881569
FAM183A	517	0	0	NA	0	0	0	0	0	NA	0	0	0
EBNA1BP2	1642	2126	749	0.647695202257761	1377	1294.76248477467	62.5177772468129	2126	749	0.647695202257761	1377	1294.76248477467	62.5177772468129
WDR65	5127	100	96	0.04	4	19.5045835771406	0.941781389024212	100	96	0.04	4	19.5045835771406	0.941781389024212
TMEM125	1786	0	0	NA	0	0	0	0	0	NA	0	0	0
C1orf210	1513	0	0	NA	0	0	0	0	0	NA	0	0	0
TIE1	3982	2	2	0	0	0.502260170768458	0.0242516985511157	2	2	0	0	0.502260170768458	0.0242516985511157
MPL	3645	0	0	NA	0	0	0	0	0	NA	0	0	0
CDC20	1674	3036	969	0.680830039525692	2067	1813.62007168459	87.5708842241121	3030	966	0.681188118811881	2064	1810.03584229391	87.397819235527
ELOVL1	1786	1988	780	0.607645875251509	1208	1113.10190369541	53.7462721437623	1985	778	0.608060453400504	1207	1111.42217245241	53.6651660992797
MED8	2050	1123	646	0.424755120213713	477	547.80487804878	26.450830745634	1122	645	0.425133689839572	477	547.317073170732	26.4272770227973
SZT2	13979	88	83	0.0568181818181818	5	6.29515702124615	0.303962486568701	87	82	0.0574712643678161	5	6.22362114600472	0.300508367403148
HYI	1367	0	0	NA	0	0	0	0	0	NA	0	0	0
PTPRF	7733	1	1	0	0	0.129315918789603	0.0062440361845689	1	1	0	0	0.129315918789603	0.0062440361845689
KDM4A	4509	459	382	0.167755991285403	77	101.796407185629	4.91525293927912	458	381	0.168122270742358	77	101.574628520736	4.90454432721097
KDM4A-AS1	1560	59	55	0.0677966101694915	4	37.8205128205128	1.82616844685962	59	55	0.0677966101694915	4	37.8205128205128	1.82616844685962
ST3GAL3	2875	73	71	0.0273972602739726	2	25.3913043478261	1.22602247739645	72	70	0.0277777777777778	2	25.0434782608696	1.20922764893897
ARTN	1944	3	3	0	0	1.54320987654321	0.0745140923075175	3	3	0	0	1.54320987654321	0.0745140923075175
IPO13	4027	183	169	0.0765027322404372	14	45.443258008443	2.19423370305305	182	168	0.0769230769230769	14	45.1949341941892	2.18224335494894
DPH2	2497	2356	1092	0.536502546689304	1264	943.532238686424	45.558578516932	2355	1092	0.536305732484076	1263	943.131758109732	45.539241259497
ATP6V0B	1022	2934	767	0.738582140422631	2167	2870.84148727984	138.618959634057	2930	766	0.738566552901024	2164	2866.92759295499	138.42997673067
B4GALT2	2425	110	101	0.0818181818181818	9	45.360824742268	2.19025340192983	108	99	0.0833333333333333	9	44.5360824742268	2.15043061280384
CCDC24	1461	7	7	0	0	4.79123887748118	0.231345600757631	7	7	0	0	4.79123887748118	0.231345600757631
SLC6A9	3692	4	4	0	0	1.08342361863489	0.0523132522375637	4	4	0	0	1.08342361863489	0.0523132522375637
KLF17	3128	0	0	NA	0	0	0	0	0	NA	0	0	0
DMAP1	1766	461	333	0.27765726681128	128	261.041902604757	12.6044426765799	461	333	0.27765726681128	128	261.041902604757	12.6044426765799
ERI3	1743	2095	763	0.635799522673031	1332	1201.95065978199	58.0363460430255	2080	759	0.635096153846154	1321	1193.34480780264	57.6208113458201
RNF220	3010	216	185	0.143518518518519	31	71.7607973421927	3.46497955883675	216	185	0.143518518518519	31	71.7607973421927	3.46497955883675
MIR5584	60	0	0	NA	0	0	0	0	0	NA	0	0	0
TMEM53	1600	204	163	0.200980392156863	41	127.5	6.15635430644709	204	163	0.200980392156863	41	127.5	6.15635430644709
C1orf228	1685	14	14	0	0	8.30860534124629	0.401182104103144	14	14	0	0	8.30860534124629	0.401182104103144
KIF2C	2880	3664	1533	0.58160480349345	2131	1272.22222222222	61.4294176983174	3662	1531	0.58192244675041	2131	1271.52777777778	61.395886356779
RPS8	705	9955	893	0.910296333500753	9062	14120.5673758865	681.813457051101	9854	879	0.910797645626142	8975	13977.304964539	674.896012635012
SNORD55	74	1	1	0	0	13.5135135135135	0.65250178128745	1	1	0	0	13.5135135135135	0.65250178128745
SNORD46	98	1	1	0	0	10.2040816326531	0.492705426686442	1	1	0	0	10.2040816326531	0.492705426686442
SNORD38A	71	11	9	0.181818181818182	2	154.929577464789	7.48079506997161	11	9	0.181818181818182	2	154.929577464789	7.48079506997161
SNORD38B	69	9	9	0	0	130.434782608696	6.29806067155713	9	9	0	0	130.434782608696	6.29806067155713
BEST4	2096	4	4	0	0	1.90839694656489	0.0921471981207468	4	4	0	0	1.90839694656489	0.0921471981207468
PLK3	2358	96	90	0.0625	6	40.7124681933842	1.9658068932426	96	90	0.0625	6	40.7124681933842	1.9658068932426
TCTEX1D4	1264	0	0	NA	0	0	0	0	0	NA	0	0	0
BTBD19	1572	0	0	NA	0	0	0	0	0	NA	0	0	0
PTCH2	4634	4	4	0	0	0.863185153215365	0.0416790089039891	4	4	0	0	0.863185153215365	0.0416790089039891
EIF2B3	2176	2764	1006	0.636034732272069	1758	1270.22058823529	61.3327685374127	2759	1002	0.636824936571221	1757	1267.92279411765	61.2218192455577
HECTD3	3628	130	117	0.1	13	35.832414553473	1.73017285997389	130	117	0.1	13	35.832414553473	1.73017285997389
UROD	1458	3599	1000	0.722145040288969	2599	2468.44993141289	119.189430317669	3591	997	0.722361459203564	2594	2462.96296296296	118.924491322798
ZSWIM5	5836	34	33	0.0294117647058824	1	5.82590815627142	0.28130474326923	34	33	0.0294117647058824	1	5.82590815627142	0.28130474326923
LOC400752	1710	1	1	0	0	0.584795321637427	0.0282369191902171	1	1	0	0	0.584795321637427	0.0282369191902171
HPDL	1802	127	109	0.141732283464567	18	70.4772475027747	3.40300318564898	125	107	0.144	18	69.3673695893452	3.34941258430018
MUTYH	2129	446	344	0.228699551569507	102	209.488022545796	10.1151567823443	445	343	0.229213483146067	102	209.018318459371	10.0924770586171
TOE1	2392	1753	811	0.537364517969196	942	732.859531772575	35.3862190937168	1752	810	0.537671232876712	942	732.441471571906	35.3660330018208
TESK2	3076	143	132	0.0769230769230769	11	46.4889466840052	2.24472491859031	142	131	0.0774647887323944	11	46.1638491547464	2.22902754153723
CCDC163P	2169	114	101	0.114035087719298	13	52.5587828492393	2.53780775792574	114	101	0.114035087719298	13	52.5587828492393	2.53780775792574
MMACHC	2850	438	336	0.232876712328767	102	153.684210526316	7.42066236318907	436	334	0.23394495412844	102	152.982456140351	7.38677806016081
PRDX1	1348	13102	1145	0.912608762021065	11957	9719.58456973294	469.311422139232	13087	1144	0.912585008023229	11943	9708.45697329377	468.77412467838
AKR1A1	1580	7084	1337	0.811264822134387	5747	4483.54430379747	216.48852770847	7080	1336	0.811299435028249	5744	4481.01265822785	216.366286868431
NASP	3291	4507	1413	0.686487685822055	3094	1369.49255545427	66.1261285601422	4493	1406	0.687068773647897	3087	1365.23852932239	65.920722347619
CCDC17	2250	3	3	0	0	1.33333333333333	0.0643801757536951	3	3	0	0	1.33333333333333	0.0643801757536951
GPBP1L1	3738	2655	1391	0.47608286252354	1264	710.272873194222	34.2956193069945	2651	1389	0.476046774801962	1262	709.20278223649	34.2439498240461
RPS15AP10	906	59	53	0.101694915254237	6	65.121412803532	3.14439600121524	58	52	0.103448275862069	6	64.0176600441501	3.09110115373702
TMEM69	1471	1344	583	0.566220238095238	761	913.664174031271	44.1163950779909	1339	580	0.566840926064227	759	910.265125764786	43.9522715843972
IPP	3443	482	397	0.176348547717842	85	139.994191112402	6.75963797123461	480	395	0.177083333333333	85	139.413302352599	6.73158968089754
MAST2	5738	127	113	0.110236220472441	14	22.1331474381318	1.06870194153703	127	113	0.110236220472441	14	22.1331474381318	1.06870194153703
PIK3R3	5928	1107	856	0.226738934056007	251	186.740890688259	9.01680852218377	1106	855	0.226943942133816	251	186.572199730094	9.00866325703274
TSPAN1	1629	0	0	NA	0	0	0	0	0	NA	0	0	0
POMGNT1	3337	238	206	0.134453781512605	32	71.321546299071	3.44377026431962	237	205	0.135021097046413	32	71.0218759364699	3.42930064136029
LURAP1	1849	0	0	NA	0	0	0	0	0	NA	0	0	0
RAD54L	3146	2235	1213	0.457270693512304	1022	710.425937698665	34.3030100467678	2233	1213	0.456784594715629	1020	709.79020979021	34.2723138409094
LRRC41	2948	1106	740	0.330922242314647	366	375.16960651289	18.1151139035584	1099	733	0.333030027297543	366	372.795115332429	18.0004612839156
UQCRH	526	4354	582	0.866329811667432	3772	8277.56653992396	399.683391489908	4033	553	0.862881229853707	3480	7667.30038022814	370.216609526596
NSUN4	5799	1052	678	0.355513307984791	374	181.410588032419	8.75943415583125	1052	678	0.355513307984791	374	181.410588032419	8.75943415583125
FAAH	2095	0	0	NA	0	0	0	0	0	NA	0	0	0
LOC729041	1267	0	0	NA	0	0	0	0	0	NA	0	0	0
DMBX1	2884	0	0	NA	0	0	0	0	0	NA	0	0	0
MKNK1-AS1	2445	2	2	0	0	0.81799591002045	0.0394970403396902	2	2	0	0	0.81799591002045	0.0394970403396902
KNCN	2392	0	0	NA	0	0	0	0	0	NA	0	0	0
MKNK1	2911	387	334	0.136950904392765	53	132.944005496393	6.41921882944349	385	332	0.137662337662338	53	132.256956372381	6.38604457192699
MOB3C	2985	57	56	0.0175438596491228	1	19.0954773869347	0.922027642703674	57	56	0.0175438596491228	1	19.0954773869347	0.922027642703674
ATPAF1	2152	157	133	0.152866242038217	24	72.9553903345725	3.5226606389394	157	133	0.152866242038217	24	72.9553903345725	3.5226606389394
TEX38	859	0	0	NA	0	0	0	0	0	NA	0	0	0
EFCAB14-AS1	583	4	4	0	0	6.86106346483705	0.331287353792599	4	4	0	0	6.86106346483705	0.331287353792599
EFCAB14	5767	792	614	0.224747474747475	178	137.333102132825	6.63114693908356	791	613	0.225031605562579	178	137.159701751344	6.62277427880694
CYP4B1	2158	0	0	NA	0	0	0	0	0	NA	0	0	0
CYP4Z2P	1474	0	0	NA	0	0	0	0	0	NA	0	0	0
CYP4A11	2552	0	0	NA	0	0	0	0	0	NA	0	0	0
CYP4X1	2357	0	0	NA	0	0	0	0	0	NA	0	0	0
CYP4Z1	1907	0	0	NA	0	0	0	0	0	NA	0	0	0
CYP4A22	1668	0	0	NA	0	0	0	0	0	NA	0	0	0
LINC00853	661	0	0	NA	0	0	0	0	0	NA	0	0	0
PDZK1IP1	894	0	0	NA	0	0	0	0	0	NA	0	0	0
TAL1	5002	0	0	NA	0	0	0	0	0	NA	0	0	0
STIL	5019	930	708	0.238709677419355	222	185.295875672445	8.94703578167012	923	702	0.23943661971831	221	183.901175532975	8.87969250159303
CMPK1	3508	2146	1052	0.509785647716682	1094	611.744583808438	29.5381678664687	2144	1052	0.509328358208955	1092	611.174458380844	29.5106392850461
FOXE3	1981	0	0	NA	0	0	0	0	0	NA	0	0	0
FOXD2-AS1	2507	351	283	0.193732193732194	68	140.007977662545	6.76030365662554	350	282	0.194285714285714	68	139.609094535301	6.74104353224769
FOXD2	4675	1	1	0	0	0.213903743315508	0.0103283704417693	1	1	0	0	0.213903743315508	0.0103283704417693
TRABD2B	7029	0	0	NA	0	0	0	0	0	NA	0	0	0
SKINTL	1511	0	0	NA	0	0	0	0	0	NA	0	0	0
SLC5A9	3274	0	0	NA	0	0	0	0	0	NA	0	0	0
SPATA6	5004	0	0	NA	0	0	0	0	0	NA	0	0	0
AGBL4	2988	0	0	NA	0	0	0	0	0	NA	0	0	0
BEND5	1328	0	0	NA	0	0	0	0	0	NA	0	0	0
ELAVL4	2463	0	0	NA	0	0	0	0	0	NA	0	0	0
DMRTA2	3083	0	0	NA	0	0	0	0	0	NA	0	0	0
FAF1	2583	233	207	0.111587982832618	26	90.2051877661634	4.3555693817105	233	207	0.111587982832618	26	90.2051877661634	4.3555693817105
CDKN2C	2478	17	16	0.0588235294117647	1	6.86037126715093	0.331253930936083	17	16	0.0588235294117647	1	6.86037126715093	0.331253930936083
C1orf185	911	0	0	NA	0	0	0	0	0	NA	0	0	0
RNF11	3074	141	122	0.134751773049645	19	45.8685751463891	2.21477019712207	141	122	0.134751773049645	19	45.8685751463891	2.21477019712207
TTC39A	2864	0	0	NA	0	0	0	0	0	NA	0	0	0
EPS15	5483	1919	1179	0.385617509119333	740	349.990880904614	16.8993558186222	1911	1175	0.385138670852957	736	348.531825642896	16.8289051429844
OSBPL9	4258	1542	906	0.412451361867704	636	362.141850634101	17.4860669936938	1542	906	0.412451361867704	636	362.141850634101	17.4860669936938
NRD1	4082	2480	1389	0.43991935483871	1091	607.545320921117	29.3354059044275	2475	1385	0.44040404040404	1090	606.320431161195	29.2762619409105
MIR761	59	0	0	NA	0	0	0	0	0	NA	0	0	0
RAB3B	12844	13	13	0	0	1.01214574898785	0.0488715909061451	12	12	0	0	0.934288383681096	0.0451122377595185
TXNDC12	4350	1316	687	0.477963525835866	629	302.528735632184	14.6076398779074	1312	686	0.477134146341463	626	301.609195402299	14.5632397566979
KTI12	1696	0	0	NA	0	0	0	0	0	NA	0	0	0
BTF3L4	4643	1426	887	0.377980364656381	539	307.129011415033	14.8297648004689	1284	815	0.365264797507788	469	276.545337066552	13.3530280531571
ZFYVE9	5090	55	54	0.0181818181818182	1	10.8055009823183	0.521745039261281	55	54	0.0181818181818182	1	10.8055009823183	0.521745039261281
CC2D1B	5654	185	175	0.0540540540540541	10	32.7201980898479	1.57989907779009	185	175	0.0540540540540541	10	32.7201980898479	1.57989907779009
ORC1	3169	1640	992	0.395121951219512	648	517.513411170716	24.9882032745487	1635	989	0.395107033639144	646	515.935626380562	24.91201972798
PRPF38A	2772	6613	1764	0.733252684107062	4849	2385.64213564214	115.191044983546	6601	1760	0.73337373125284	4841	2381.31313131313	114.982018438891
ZCCHC11	5850	443	378	0.146726862302483	65	75.7264957264957	3.65646382806243	442	377	0.147058823529412	65	75.5555555555556	3.64820995937606
GPX7	1229	28	27	0.0357142857142857	1	22.7827502034174	1.10006809668641	28	27	0.0357142857142857	1	22.7827502034174	1.10006809668641
FAM159A	698	2	2	0	0	2.86532951289398	0.138352813224273	2	2	0	0	2.86532951289398	0.138352813224273
SELRC1	2114	726	483	0.334710743801653	243	343.424787133396	16.5823111153675	726	483	0.334710743801653	243	343.424787133396	16.5823111153675
ZYG11B	8142	409	369	0.097799511002445	40	50.2333578973225	2.42552430759592	408	368	0.0980392156862745	40	50.1105379513633	2.41959393031573
ZYG11A	4271	18	18	0	0	4.21446967923203	0.203496223993183	18	18	0	0	4.21446967923203	0.203496223993183
ECHDC2	1590	21	20	0.0476190476190476	1	13.2075471698113	0.637728156050753	21	20	0.0476190476190476	1	13.2075471698113	0.637728156050753
SCP2	3700	1995	730	0.634085213032581	1265	539.189189189189	26.0348210733693	1988	725	0.635311871227364	1263	537.297297297297	25.943470823989
PODN	3417	0	0	NA	0	0	0	0	0	NA	0	0	0
SLC1A7	2677	0	0	NA	0	0	0	0	0	NA	0	0	0
CPT2	3094	243	215	0.11522633744856	28	78.5391079508727	3.79227118006171	243	215	0.11522633744856	28	78.5391079508727	3.79227118006171
C1orf123	1084	714	369	0.483193277310924	345	658.671586715867	31.8040443875496	714	369	0.483193277310924	345	658.671586715867	31.8040443875496
MAGOH	756	809	353	0.563658838071693	456	1070.10582010582	51.6702005800986	808	353	0.563118811881188	455	1068.78306878307	51.6063313581207
LOC100507564	1181	3	3	0	0	2.54022015241321	0.12265486489908	3	3	0	0	2.54022015241321	0.12265486489908
LRP8	7778	167	157	0.0598802395209581	10	21.470815119568	1.03672113822966	166	156	0.0602409638554217	10	21.342247364361	1.0305132272223
SLC25A3P1	925	0	0	NA	0	0	0	0	0	NA	0	0	0
DMRTB1	1907	0	0	NA	0	0	0	0	0	NA	0	0	0
GLIS1	2816	0	0	NA	0	0	0	0	0	NA	0	0	0
TMEM48	4825	3465	1678	0.515728715728716	1787	718.134715025907	34.6752293761482	3443	1665	0.516410107464421	1778	713.575129533679	34.455069189633
YIPF1	1903	509	358	0.296660117878193	151	267.472411981083	12.9149406694551	509	358	0.296660117878193	151	267.472411981083	12.9149406694551
DIO1	1860	4	4	0	0	2.1505376344086	0.103838993151121	4	4	0	0	2.1505376344086	0.103838993151121
HSPB11	601	1059	352	0.667610953729934	707	1762.06322795341	85.0814552285729	1039	350	0.663137632338787	689	1728.7853577371	83.4746288786471
LRRC42	1788	177	154	0.129943502824859	23	98.993288590604	4.77990398842451	177	154	0.129943502824859	23	98.993288590604	4.77990398842451
LDLRAD1	2376	0	0	NA	0	0	0	0	0	NA	0	0	0
TMEM59	1696	1419	689	0.514446793516561	730	836.674528301887	40.3989398855366	1418	689	0.51410437235543	729	836.084905660377	40.37046987857
TCEANC2	4097	502	387	0.229083665338645	115	122.528679521601	5.91631344185165	499	386	0.226452905811623	113	121.79643641689	5.88095698701987
MIR4781	76	0	0	NA	0	0	0	0	0	NA	0	0	0
CDCP2	1959	0	0	NA	0	0	0	0	0	NA	0	0	0
CYB5RL	3533	165	155	0.0606060606060606	10	46.702519105576	2.25503729111796	165	155	0.0606060606060606	10	46.702519105576	2.25503729111796
MRPL37	1483	1818	729	0.599009900990099	1089	1225.89345920432	59.1924272691593	1818	729	0.599009900990099	1089	1225.89345920432	59.1924272691593
SSBP3	2187	98	88	0.102040816326531	10	44.8102423411065	2.16366845811458	97	87	0.103092783505155	10	44.3529949702789	2.14159020854198
ACOT11	3391	0	0	NA	0	0	0	0	0	NA	0	0	0
FAM151A	1981	0	0	NA	0	0	0	0	0	NA	0	0	0
MROH7	4391	0	0	NA	0	0	0	0	0	NA	0	0	0
HEATR8-TTC4	6533	0	0	NA	0	0	0	0	0	NA	0	0	0
TTC4	2393	77	34	0.558441558441558	43	32.1771834517342	1.55367954441115	77	34	0.558441558441558	43	32.1771834517342	1.55367954441115
PARS2	2386	482	380	0.211618257261411	102	202.011735121542	9.75416325857535	482	380	0.211618257261411	102	202.011735121542	9.75416325857535
TTC22	3073	0	0	NA	0	0	0	0	0	NA	0	0	0
C1orf177	1789	1	1	0	0	0.558971492453885	0.0269900121941148	1	1	0	0	0.558971492453885	0.0269900121941148
DHCR24	4286	4940	2150	0.564777327935223	2790	1152.58982734484	55.6529517422866	4929	2147	0.564414688577805	2782	1150.02333177788	55.5290281655325
TMEM61	1097	0	0	NA	0	0	0	0	0	NA	0	0	0
BSND	1370	0	0	NA	0	0	0	0	0	NA	0	0	0
PCSK9	3710	0	0	NA	0	0	0	0	0	NA	0	0	0
USP24	10802	882	692	0.215419501133787	190	81.6515460099982	3.94255566201345	881	691	0.21566401816118	190	81.5589705610072	3.93808564425607
LOC100507634	2048	10	10	0	0	4.8828125	0.235767245191755	10	10	0	0	4.8828125	0.235767245191755
MIR4422	83	0	0	NA	0	0	0	0	0	NA	0	0	0
PPAP2B	3308	119	110	0.0756302521008403	9	35.9733978234583	1.73698025574888	119	110	0.0756302521008403	9	35.9733978234583	1.73698025574888
PRKAA2	9352	0	0	NA	0	0	0	0	0	NA	0	0	0
C1orf168	3460	0	0	NA	0	0	0	0	0	NA	0	0	0
C8A	2392	0	0	NA	0	0	0	0	0	NA	0	0	0
C8B	2037	0	0	NA	0	0	0	0	0	NA	0	0	0
DAB1	2580	1	1	0	0	0.387596899224806	0.0187151673702602	1	1	0	0	0.387596899224806	0.0187151673702602
OMA1	1909	1665	801	0.518918918918919	864	872.184389732844	42.1135382254724	1663	800	0.518941671677691	863	871.136720796228	42.0629513927691
TACSTD2	2072	41	36	0.121951219512195	5	19.7876447876448	0.955449036885195	41	36	0.121951219512195	5	19.7876447876448	0.955449036885195
MYSM1	7768	309	282	0.087378640776699	27	39.778578784758	1.92071392004619	308	281	0.0876623376623377	27	39.6498455200824	1.91449801739232
JUN	3323	5	5	0	0	1.50466445982546	0.0726529217804263	5	5	0	0	1.50466445982546	0.0726529217804263
LOC100131060	1123	0	0	NA	0	0	0	0	0	NA	0	0	0
HSD52	1043	1	1	0	0	0.958772770853308	0.0462944696215449	1	1	0	0	0.958772770853308	0.0462944696215449
FGGY	2185	208	186	0.105769230769231	22	95.1945080091533	4.59647936731187	206	185	0.101941747572816	21	94.279176201373	4.55228245031849
MIR4711	70	0	0	NA	0	0	0	0	0	NA	0	0	0
HOOK1	5857	107	99	0.0747663551401869	8	18.2687382619088	0.882108435074958	107	99	0.0747663551401869	8	18.2687382619088	0.882108435074958
CYP2J2	1857	3	3	0	0	1.61550888529887	0.0780050594753979	3	3	0	0	1.61550888529887	0.0780050594753979
C1orf87	2028	0	0	NA	0	0	0	0	0	NA	0	0	0
NFIA	10023	0	0	NA	0	0	0	0	0	NA	0	0	0
MGC34796	1887	0	0	NA	0	0	0	0	0	NA	0	0	0
TM2D1	1250	373	228	0.388739946380697	145	298.4	14.408283333677	372	227	0.389784946236559	145	297.6	14.3696552282247
INADL	8504	225	212	0.0577777777777778	13	26.4581373471308	1.27753464939276	224	211	0.0580357142857143	13	26.340545625588	1.27185671761768
L1TD1	3990	1	1	0	0	0.25062656641604	0.0121015367958073	1	1	0	0	0.25062656641604	0.0121015367958073
KANK4	5477	0	0	NA	0	0	0	0	0	NA	0	0	0
USP1	4198	1249	789	0.368294635708567	460	297.522629823726	14.3659193990648	1247	788	0.368083400160385	459	297.046212482134	14.342915524927
DOCK7	7998	182	168	0.0769230769230769	14	22.7556889222306	1.09876143915721	181	167	0.0773480662983425	14	22.6306576644161	1.09272428839261
ANGPTL3	2126	0	0	NA	0	0	0	0	0	NA	0	0	0
ATG4C	2724	813	515	0.366543665436654	298	298.458149779736	14.4110911034565	810	512	0.367901234567901	298	297.356828193833	14.3579136455102
LINC00466	1793	0	0	NA	0	0	0	0	0	NA	0	0	0
FOXD3	2068	0	0	NA	0	0	0	0	0	NA	0	0	0
ALG6	3371	739	504	0.317997293640054	235	219.222782557105	10.5852009526804	737	503	0.317503392130258	234	218.629486799169	10.556553588803
ITGB3BP	1176	713	387	0.457223001402525	326	606.292517006803	29.2749141022861	710	385	0.457746478873239	325	603.741496598639	29.1517377456145
EFCAB7	2361	200	179	0.105	21	84.7098686997035	4.09022717621951	200	179	0.105	21	84.7098686997035	4.09022717621951
DLEU2L	1657	16	16	0	0	9.65600482800241	0.466241465928993	15	15	0	0	9.05250452625226	0.437101374308431
PGM1	3353	750	506	0.325333333333333	244	223.680286310766	10.800432108993	748	504	0.32620320855615	244	223.083805547271	10.7716309567023
ROR1	6573	0	0	NA	0	0	0	0	0	NA	0	0	0
UBE2U	1136	0	0	NA	0	0	0	0	0	NA	0	0	0
CACHD1	5274	0	0	NA	0	0	0	0	0	NA	0	0	0
MIR4794	75	0	0	NA	0	0	0	0	0	NA	0	0	0
RAVER2	4361	14	14	0	0	3.21027287319422	0.155008448845173	14	14	0	0	3.21027287319422	0.155008448845173
JAK1	5053	732	524	0.284153005464481	208	144.864436968138	6.99479843435159	732	524	0.284153005464481	208	144.864436968138	6.99479843435159
MIR3671	88	0	0	NA	0	0	0	0	0	NA	0	0	0
MIR101-1	75	1	1	0	0	13.3333333333333	0.643801757536951	1	1	0	0	13.3333333333333	0.643801757536951
AK4	7226	1970	1095	0.444162436548223	875	272.626626072516	13.1638125762641	1319	823	0.376042456406368	496	182.535289233324	8.81374050156973
DNAJC6	6320	13	11	0.153846153846154	2	2.05696202531646	0.0993206825314125	13	11	0.153846153846154	2	2.05696202531646	0.0993206825314125
LEPROT	5121	529	389	0.264650283553875	140	103.300136692052	4.98786071671129	529	389	0.264650283553875	140	103.300136692052	4.98786071671129
LEPR	6891	30	30	0	0	4.3535045711798	0.210209542077803	30	30	0	0	4.3535045711798	0.210209542077803
PDE4B	5213	274	230	0.160583941605839	44	52.5609054287359	2.53791024695652	274	230	0.160583941605839	44	52.5609054287359	2.53791024695652
SGIP1	4694	1	1	0	0	0.213037920749893	0.0102865640850599	1	1	0	0	0.213037920749893	0.0102865640850599
MIR3117	78	0	0	NA	0	0	0	0	0	NA	0	0	0
TCTEX1D1	2264	0	0	NA	0	0	0	0	0	NA	0	0	0
INSL5	718	0	0	NA	0	0	0	0	0	NA	0	0	0
WDR78	3955	4	4	0	0	1.01137800252844	0.0488345201671518	4	4	0	0	1.01137800252844	0.0488345201671518
MIER1	5786	3578	1424	0.602012297372834	2154	618.38921534739	29.8590047761909	3571	1419	0.602632315877905	2152	617.17939854822	29.8005886125707
SLC35D1	6460	594	504	0.151515151515152	90	91.9504643962848	4.43984029385003	593	503	0.15177065767285	90	91.7956656346749	4.43236581524085
C1orf141	2627	0	0	NA	0	0	0	0	0	NA	0	0	0
IL23R	2814	43	41	0.0465116279069767	2	15.2807391613362	0.737832504639896	42	40	0.0476190476190476	2	14.9253731343284	0.720673609183154
IL12RB2	4221	8	8	0	0	1.89528547737503	0.0915141091026227	8	8	0	0	1.89528547737503	0.0915141091026227
SERBP1	6764	3560	1840	0.48314606741573	1720	526.315789473684	25.4132272711954	3317	1736	0.476635514018692	1581	490.390301596688	23.6785603535268
GADD45A	1380	53	48	0.0943396226415094	5	38.4057971014493	1.85442897551404	53	48	0.0943396226415094	5	38.4057971014493	1.85442897551404
GNG12	4409	61	57	0.0655737704918033	4	13.8353368110683	0.668041061631107	61	57	0.0655737704918033	4	13.8353368110683	0.668041061631107
GNG12-AS1	2247	0	0	NA	0	0	0	0	0	NA	0	0	0
DIRAS3	1631	0	0	NA	0	0	0	0	0	NA	0	0	0
WLS	3091	0	0	NA	0	0	0	0	0	NA	0	0	0
MIR1262	93	0	0	NA	0	0	0	0	0	NA	0	0	0
RPE65	2608	0	0	NA	0	0	0	0	0	NA	0	0	0
DEPDC1	5333	1295	862	0.334362934362934	433	242.827676729796	11.7249663792943	1258	834	0.337042925278219	424	235.889743108944	11.3899673398859
LRRC7	6245	2	2	0	0	0.320256204963971	0.0154636130713439	2	2	0	0	0.320256204963971	0.0154636130713439
PIN1P1	996	0	0	NA	0	0	0	0	0	NA	0	0	0
LRRC40	2945	1412	823	0.4171388101983	589	479.456706281834	23.1506302625342	1410	821	0.417730496453901	589	478.777589134126	23.1178390015391
SRSF11	2792	2708	1275	0.52917282127031	1433	969.914040114613	46.8324272764165	2705	1275	0.528650646950092	1430	968.839541547278	46.7805449714574
ANKRD13C	5667	445	347	0.220224719101124	98	78.5247926592553	3.79157996431899	445	347	0.220224719101124	98	78.5247926592553	3.79157996431899
HHLA3	951	103	89	0.135922330097087	14	108.307045215563	5.22961995475599	102	88	0.137254901960784	14	107.255520504732	5.17884694548651
CTH	2140	384	273	0.2890625	111	179.439252336449	8.66424795189915	384	273	0.2890625	111	179.439252336449	8.66424795189915
PTGER3	10280	0	0	NA	0	0	0	0	0	NA	0	0	0
ZRANB2-AS1	1676	15	13	0.133333333333333	2	8.94988066825776	0.432146167797774	15	13	0.133333333333333	2	8.94988066825776	0.432146167797774
ZRANB2	3145	4392	1557	0.645491803278688	2835	1396.50238473768	67.4303017273996	4387	1555	0.645543651698199	2832	1394.91255961844	67.353536811954
MIR186	86	1	1	0	0	11.6279069767442	0.561455021107806	1	1	0	0	11.6279069767442	0.561455021107806
ZRANB2-AS2	783	18	18	0	0	22.9885057471264	1.11000303023612	18	18	0	0	22.9885057471264	1.11000303023612
NEGR1	5669	0	0	NA	0	0	0	0	0	NA	0	0	0
NEGR1-IT1	534	0	0	NA	0	0	0	0	0	NA	0	0	0
LRRIQ3	2862	55	46	0.163636363636364	9	19.2173305380853	0.927911338169086	55	46	0.163636363636364	9	19.2173305380853	0.927911338169086
FPGT-TNNI3K	3619	0	0	NA	0	0	0	0	0	NA	0	0	0
FPGT	4484	533	421	0.210131332082552	112	118.867082961641	5.73951276929965	532	421	0.208646616541353	111	118.64406779661	5.72874445265931
TNNI3K	3023	0	0	NA	0	0	0	0	0	NA	0	0	0
C1orf173	7159	5	5	0	0	0.698421567257997	0.0337233774376808	5	5	0	0	0.698421567257997	0.0337233774376808
CRYZ	2303	2533	1017	0.598499802605606	1516	1099.86973512809	53.1073551402876	2531	1016	0.598577637297511	1515	1099.00130264872	53.0654227635483
TYW3	3549	925	623	0.326486486486486	302	260.636799098338	12.5848822003736	924	622	0.326839826839827	302	260.355029585799	12.5712769223192
LHX8	2446	0	0	NA	0	0	0	0	0	NA	0	0	0
SLC44A5	4224	0	0	NA	0	0	0	0	0	NA	0	0	0
ACADM	2615	5487	1513	0.724257335520321	3974	2098.27915869981	101.315685763057	5478	1510	0.724351953267616	3968	2094.83747609943	101.149503665031
RABGGTB	1709	1512	676	0.552910052910053	836	884.727911059099	42.7192038061382	1512	676	0.552910052910053	836	884.727911059099	42.7192038061382
SNORD45C	78	16	15	0.0625	1	205.128205128205	9.9046424236454	16	15	0.0625	1	205.128205128205	9.9046424236454
SNORD45A	84	12	11	0.0833333333333333	1	142.857142857143	6.89787597361019	12	11	0.0833333333333333	1	142.857142857143	6.89787597361019
SNORD45B	71	23	16	0.304347826086957	7	323.943661971831	15.6416624190316	23	16	0.304347826086957	7	323.943661971831	15.6416624190316
MSH4	3277	4	4	0	0	1.22062862374123	0.0589382139948384	4	4	0	0	1.22062862374123	0.0589382139948384
ASB17	1107	0	0	NA	0	0	0	0	0	NA	0	0	0
ST6GALNAC3	3621	0	0	NA	0	0	0	0	0	NA	0	0	0
ST6GALNAC5	2032	0	0	NA	0	0	0	0	0	NA	0	0	0
PIGK	4625	1316	864	0.343465045592705	452	284.540540540541	13.7390775067886	1311	861	0.34324942791762	450	283.459459459459	13.6868773642856
AK5	4335	0	0	NA	0	0	0	0	0	NA	0	0	0
ZZZ3	4323	747	566	0.242302543507363	181	172.796668979875	8.34350993893307	745	565	0.241610738255034	180	172.334027295859	8.32117122423714
USP33	4625	1107	706	0.362240289069557	401	239.351351351351	11.5571115501633	1105	705	0.361990950226244	400	238.918918918919	11.5362314931621
FAM73A	6410	135	130	0.037037037037037	5	21.0608424336973	1.01692555305174	135	130	0.037037037037037	5	21.0608424336973	1.01692555305174
NEXN	3389	710	479	0.325352112676056	231	209.501327825317	10.1157992295198	706	476	0.325779036827195	230	208.32103865447	10.0588088113253
FUBP1	2884	4541	1619	0.643470601189165	2922	1574.5492371706	76.0273174664172	4535	1617	0.643439911797133	2918	1572.46879334258	75.9268629619471
DNAJB4	2237	374	300	0.197860962566845	74	167.188198480107	8.07270420156973	372	298	0.198924731182796	74	166.294143942781	8.02953466038486
GIPC2	2823	0	0	NA	0	0	0	0	0	NA	0	0	0
MGC27382	1191	0	0	NA	0	0	0	0	0	NA	0	0	0
PTGFR	5431	0	0	NA	0	0	0	0	0	NA	0	0	0
IFI44L	5874	7972	2571	0.677496236828901	5401	1357.1671773919	65.5309960557274	7964	2569	0.677423405323958	5395	1355.80524344569	65.4652348956113
IFI44	1726	821	503	0.387332521315469	318	475.666280417149	22.9676090500219	818	501	0.387530562347188	317	473.928157589803	22.8836835601923
ELTD1	3619	0	0	NA	0	0	0	0	0	NA	0	0	0
LPHN2	5706	0	0	NA	0	0	0	0	0	NA	0	0	0
MIR548AP	67	0	0	NA	0	0	0	0	0	NA	0	0	0
TTLL7	3648	17	17	0	0	4.66008771929825	0.225012949797043	17	17	0	0	4.66008771929825	0.225012949797043
PRKACB	5823	169	154	0.0887573964497041	15	29.0228404602439	1.40137167727646	169	154	0.0887573964497041	15	29.0228404602439	1.40137167727646
SAMD13	1803	21	19	0.0952380952380952	2	11.6472545757072	0.562389222474042	21	19	0.0952380952380952	2	11.6472545757072	0.562389222474042
UOX	1551	1	1	0	0	0.644745325596389	0.0311316130337017	1	1	0	0	0.644745325596389	0.0311316130337017
DNASE2B	1345	0	0	NA	0	0	0	0	0	NA	0	0	0
RPF1	1975	1218	557	0.542692939244663	661	616.708860759494	29.777868633418	1217	557	0.542317173377157	660	616.20253164557	29.7534204654102
GNG5	806	2688	438	0.837053571428571	2250	3334.98759305211	161.030315532816	2669	435	0.837017609591607	2234	3311.41439205955	159.892080415582
CTBS	3101	157	142	0.0955414012738854	15	50.6288294098678	2.44461970170835	157	142	0.0955414012738854	15	50.6288294098678	2.44461970170835
C1orf180	2884	0	0	NA	0	0	0	0	0	NA	0	0	0
SSX2IP	6114	294	254	0.136054421768707	40	48.0863591756624	2.32185619131334	293	253	0.136518771331058	40	47.9228001308472	2.31395872127486
LPAR3	1721	0	0	NA	0	0	0	0	0	NA	0	0	0
MCOLN2	3044	2481	1244	0.498589278516727	1237	815.045992115637	39.3546031648121	2475	1241	0.498585858585859	1234	813.074901445466	39.2594287919831
MCOLN3	2850	86	82	0.0465116279069767	4	30.1754385964912	1.4570250302152	86	82	0.0465116279069767	4	30.1754385964912	1.4570250302152
WDR63	3007	80	75	0.0625	5	26.6045892916528	1.28460610083861	80	75	0.0625	5	26.6045892916528	1.28460610083861
MIR4423	80	0	0	NA	0	0	0	0	0	NA	0	0	0
SYDE2	4711	13	12	0.0769230769230769	1	2.75949904478879	0.133242775121742	13	12	0.0769230769230769	1	2.75949904478879	0.133242775121742
C1orf52	3390	471	338	0.282377919320594	133	138.938053097345	6.70864220796248	471	338	0.282377919320594	133	138.938053097345	6.70864220796248
BCL10	3104	901	442	0.509433962264151	459	290.270618556701	14.0157550791107	900	442	0.508888888888889	458	289.948453608247	14.0001993021083
LOC646626	888	1	1	0	0	1.12612612612613	0.0543751484406209	1	1	0	0	1.12612612612613	0.0543751484406209
DDAH1	4482	0	0	NA	0	0	0	0	0	NA	0	0	0
CYR61	2293	0	0	NA	0	0	0	0	0	NA	0	0	0
ZNHIT6	6197	1062	588	0.446327683615819	474	171.373245118606	8.27477973016268	1057	587	0.444654683065279	470	170.566403098273	8.23582125685683
COL24A1	6500	135	131	0.0296296296296296	4	20.7692307692308	1.0028450453941	135	131	0.0296296296296296	4	20.7692307692308	1.0028450453941
ODF2L	6471	214	191	0.107476635514019	23	33.0706227785505	1.59681938007542	214	191	0.107476635514019	23	33.0706227785505	1.59681938007542
CLCA2	4024	3	3	0	0	0.745526838966203	0.0359978616913057	3	3	0	0	0.745526838966203	0.0359978616913057
CLCA1	3120	0	0	NA	0	0	0	0	0	NA	0	0	0
CLCA4	3208	0	0	NA	0	0	0	0	0	NA	0	0	0
CLCA3P	3412	0	0	NA	0	0	0	0	0	NA	0	0	0
SH3GLB1	6488	911	595	0.346871569703622	316	140.4130702836	6.77986360723061	911	595	0.346871569703622	316	140.4130702836	6.77986360723061
SEP15	1840	2506	856	0.658419792498005	1650	1361.95652173913	65.7622501788424	2500	852	0.6592	1648	1358.69565217391	65.6047986620534
HS2ST1	7265	269	248	0.0780669144981413	21	37.0268410185822	1.78784589928534	269	248	0.0780669144981413	21	37.0268410185822	1.78784589928534
LOC339524	4642	4	4	0	0	0.861697544161999	0.0416071795047577	4	4	0	0	0.861697544161999	0.0416071795047577
LMO4	5406	173	146	0.15606936416185	27	32.0014798372179	1.54519567222381	173	146	0.15606936416185	27	32.0014798372179	1.54519567222381
LOC100505768	886	0	0	NA	0	0	0	0	0	NA	0	0	0
PKN2	6104	490	423	0.136734693877551	67	80.2752293577982	3.87610003104242	488	421	0.137295081967213	67	79.9475753604194	3.86027921458919
GTF2B	1645	1295	538	0.584555984555985	757	787.234042553191	38.0116995141498	1290	535	0.585271317829457	755	784.19452887538	37.8649361955623
CCBL2	2152	550	364	0.338181818181818	186	255.576208178439	12.3405309007431	548	363	0.337591240875912	185	254.646840148699	12.2956562429223
RBMXL1	5087	409	344	0.158924205378973	65	80.4010222134853	3.8821739556607	367	318	0.133514986376022	49	72.144682524081	3.48351550544615
GBP3	3040	26	26	0	0	8.55263157894737	0.412964943156926	26	26	0	0	8.55263157894737	0.412964943156926
GBP1	3050	188	162	0.138297872340426	26	61.6393442622951	2.97626386271181	187	161	0.13903743315508	26	61.3114754098361	2.9604326719527
GBP2	2595	118	107	0.0932203389830508	11	45.4720616570328	2.19562449102197	118	107	0.0932203389830508	11	45.4720616570328	2.19562449102197
GBP7	2454	0	0	NA	0	0	0	0	0	NA	0	0	0
GBP4	6145	217	201	0.0737327188940092	16	35.313262815297	1.70510554986393	211	196	0.0710900473933649	15	34.3368592351505	1.65795977429166
GBP5	4051	21	21	0	0	5.18390520859047	0.250305546314663	21	21	0	0	5.18390520859047	0.250305546314663
GBP6	4867	0	0	NA	0	0	0	0	0	NA	0	0	0
GBP1P1	1234	0	0	NA	0	0	0	0	0	NA	0	0	0
LRRC8B	8061	167	156	0.0658682634730539	11	20.717032626225	1.00032465117855	167	156	0.0658682634730539	11	20.717032626225	1.00032465117855
FLJ27354	789	8	8	0	0	10.1394169835234	0.48958308557943	8	8	0	0	10.1394169835234	0.48958308557943
LRRC8C	7207	313	287	0.0830670926517572	26	43.4299986124601	2.09702320773969	313	287	0.0830670926517572	26	43.4299986124601	2.09702320773969
LRRC8D	4052	578	458	0.207612456747405	120	142.645607107601	6.88766194205993	578	458	0.207612456747405	120	142.645607107601	6.88766194205993
GEMIN8P4	1702	36	35	0.0277777777777778	1	21.1515863689777	1.02130713592818	36	35	0.0277777777777778	1	21.1515863689777	1.02130713592818
ZNF326	3919	541	371	0.314232902033272	170	138.045419749936	6.66554128912013	541	371	0.314232902033272	170	138.045419749936	6.66554128912013
BARHL2	1496	0	0	NA	0	0	0	0	0	NA	0	0	0
ZNF644	6001	997	742	0.255767301905717	255	166.138976837194	8.02204239623821	993	739	0.255790533736153	254	165.472421263123	7.98985767248199
HFM1	4931	0	0	NA	0	0	0	0	0	NA	0	0	0
CDC7	3415	1571	926	0.410566518141311	645	460.029282576867	22.2125745481087	1566	924	0.409961685823755	642	458.565153733529	22.1418788939136
TGFBR3	6802	476	416	0.126050420168067	60	69.9794178182887	3.37896541371202	474	414	0.126582278481013	60	69.685386650985	3.36476808004096
BRDT	4051	0	0	NA	0	0	0	0	0	NA	0	0	0
EPHX4	1443	0	0	NA	0	0	0	0	0	NA	0	0	0
BTBD8	1447	2	2	0	0	1.38217000691085	0.0667382609748049	2	2	0	0	1.38217000691085	0.0667382609748049
KIAA1107	4556	5	5	0	0	1.09745390693591	0.0529907065575849	5	5	0	0	1.09745390693591	0.0529907065575849
C1orf146	751	2	2	0	0	2.66311584553928	0.128588899641202	2	2	0	0	2.66311584553928	0.128588899641202
GLMN	2032	671	444	0.338301043219076	227	330.216535433071	15.944548940968	671	444	0.338301043219076	227	330.216535433071	15.944548940968
RPAP2	3112	829	534	0.355850422195416	295	266.388174807198	12.8625881345951	828	533	0.356280193236715	295	266.066838046272	12.8470723467367
GFI1	2910	18	18	0	0	6.18556701030928	0.298670918444977	18	18	0	0	6.18556701030928	0.298670918444977
EVI5	7403	73	70	0.0410958904109589	3	9.86086721599352	0.476133273337135	73	70	0.0410958904109589	3	9.86086721599352	0.476133273337135
RPL5	1031	26318	1461	0.944486663120298	24857	25526.6731328807	1232.55877702649	25020	1353	0.945923261390887	23667	24267.7012609117	1171.76915423675
FAM69A	3099	581	431	0.258175559380379	150	187.479832203937	9.05248841067204	578	428	0.259515570934256	150	186.511777992901	9.00574578548784
SNORD21	95	1	1	0	0	10.5263157894737	0.508264545423909	1	1	0	0	10.5263157894737	0.508264545423909
SNORA66	133	30	23	0.233333333333333	7	225.563909774436	10.8913831162266	30	23	0.233333333333333	7	225.563909774436	10.8913831162266
MTF2	4128	2368	1115	0.529138513513513	1253	573.643410852713	27.6984477079851	2354	1112	0.527612574341546	1242	570.251937984496	27.5346899934953
TMED5	6185	2767	1411	0.490061438380918	1356	447.372675828618	21.6014486229355	2767	1411	0.490061438380918	1356	447.372675828618	21.6014486229355
CCDC18	4314	782	593	0.241687979539642	189	181.270282800185	8.75265949919847	780	591	0.242307692307692	189	180.806675938804	8.73027418078619
LOC100131564	4033	661	481	0.27231467473525	180	163.897842796925	7.91382894368816	661	481	0.27231467473525	180	163.897842796925	7.91382894368816
DR1	3208	391	337	0.138107416879795	54	121.882793017456	5.88512672686131	391	337	0.138107416879795	54	121.882793017456	5.88512672686131
FNBP1L	5517	1	1	0	0	0.181257930034439	0.00875206304427611	1	1	0	0	0.181257930034439	0.00875206304427611
BCAR3	4026	6	6	0	0	1.4903129657228	0.0719599579959334	6	6	0	0	1.4903129657228	0.0719599579959334
LOC100129046	1562	0	0	NA	0	0	0	0	0	NA	0	0	0
MIR760	80	0	0	NA	0	0	0	0	0	NA	0	0	0
DNTTIP2	2722	4135	1358	0.671584038694075	2777	1519.1036002939	73.3501175812443	4134	1358	0.671504596032898	2776	1518.73622336517	73.3323787378147
GCLM	3074	104	100	0.0384615384615385	4	33.8321405335068	1.63358936525316	104	100	0.0384615384615385	4	33.8321405335068	1.63358936525316
ABCA4	7325	13	13	0	0	1.77474402730375	0.0856937492967273	13	13	0	0	1.77474402730375	0.0856937492967273
ARHGAP29	9117	0	0	NA	0	0	0	0	0	NA	0	0	0
ABCD3	3797	953	660	0.307450157397691	293	250.98762180669	12.1189704029375	951	658	0.308096740273396	293	250.460890176455	12.0935370967403
F3	2393	0	0	NA	0	0	0	0	0	NA	0	0	0
SLC44A3	2577	0	0	NA	0	0	0	0	0	NA	0	0	0
CNN3	2066	337	231	0.314540059347181	106	163.117134559535	7.87613234353651	337	231	0.314540059347181	106	163.117134559535	7.87613234353651
LOC729970	952	4	4	0	0	4.20168067226891	0.202878705106182	4	4	0	0	4.20168067226891	0.202878705106182
ALG14	1057	372	254	0.317204301075269	118	351.9394512772	16.9934427959138	371	253	0.318059299191375	118	350.993377483444	16.9477614980754
TMEM56	7185	6	6	0	0	0.835073068893528	0.0403216132069072	6	6	0	0	0.835073068893528	0.0403216132069072
TMEM56-RWDD3	1489	6	6	0	0	4.02955003357958	0.194567354527621	6	6	0	0	4.02955003357958	0.194567354527621
RWDD3	1385	174	132	0.241379310344828	42	125.631768953069	6.06614652408463	174	132	0.241379310344828	42	125.631768953069	6.06614652408463
FLJ31662	2755	0	0	NA	0	0	0	0	0	NA	0	0	0
PTBP2	3486	513	363	0.292397660818713	150	147.160068846816	7.10564332221291	511	361	0.293542074363992	150	146.586345381526	7.07794100906588
DPYD	5616	182	172	0.0549450549450549	10	32.4074074074074	1.56479593845787	182	172	0.0549450549450549	10	32.4074074074074	1.56479593845787
DPYD-AS1	533	0	0	NA	0	0	0	0	0	NA	0	0	0
MIR137HG	2469	0	0	NA	0	0	0	0	0	NA	0	0	0
MIR2682	109	0	0	NA	0	0	0	0	0	NA	0	0	0
MIR137	102	0	0	NA	0	0	0	0	0	NA	0	0	0
LOC729987	2265	0	0	NA	0	0	0	0	0	NA	0	0	0
SNX7	1897	0	0	NA	0	0	0	0	0	NA	0	0	0
LPPR5	4015	0	0	NA	0	0	0	0	0	NA	0	0	0
LOC100129620	2544	0	0	NA	0	0	0	0	0	NA	0	0	0
LPPR4	5022	0	0	NA	0	0	0	0	0	NA	0	0	0
PALMD	2578	0	0	NA	0	0	0	0	0	NA	0	0	0
MIR548AA1	44	0	0	NA	0	0	0	0	0	NA	0	0	0
MIR548D1	44	0	0	NA	0	0	0	0	0	NA	0	0	0
FRRS1	2678	26	26	0	0	9.70873786407767	0.468787687526906	26	26	0	0	9.70873786407767	0.468787687526906
AGL	8217	473	423	0.105708245243129	50	57.5635876840696	2.77946541908523	473	423	0.105708245243129	50	57.5635876840696	2.77946541908523
SLC35A3	6081	173	154	0.109826589595376	19	28.4492682124651	1.37367666568688	172	153	0.11046511627907	19	28.2848215753988	1.36573633813956
HIAT1	2637	1276	760	0.404388714733542	516	483.88320060675	23.3643641244923	1273	759	0.403770620581304	514	482.745544178991	23.3094322339175
SASS6	3897	648	479	0.260802469135802	169	166.281755196305	8.02893646812826	645	476	0.262015503875969	169	165.511932255581	7.991765465961
TRMT13	3143	449	348	0.224944320712695	101	142.857142857143	6.89787597361019	449	348	0.224944320712695	101	142.857142857143	6.89787597361019
LRRC39	1946	7	7	0	0	3.59712230215827	0.173687524515364	7	7	0	0	3.59712230215827	0.173687524515364
DBT	10815	515	445	0.135922330097087	70	47.6190476190476	2.2992919912034	515	445	0.135922330097087	70	47.6190476190476	2.2992919912034
RTCA	2623	584	433	0.258561643835616	151	222.645825390774	10.7504830271134	582	431	0.259450171821306	151	221.883339687381	10.7136663044178
MIR553	68	0	0	NA	0	0	0	0	0	NA	0	0	0
CDC14A	5392	62	57	0.0806451612903226	5	11.4985163204748	0.555207376214173	62	57	0.0806451612903226	5	11.4985163204748	0.555207376214173
GPR88	3465	0	0	NA	0	0	0	0	0	NA	0	0	0
LOC100128787	823	0	0	NA	0	0	0	0	0	NA	0	0	0
VCAM1	3203	292	256	0.123287671232877	36	91.1645332500781	4.4018915048577	292	256	0.123287671232877	36	91.1645332500781	4.4018915048577
EXTL2	3372	527	398	0.244781783681214	129	156.287069988138	7.54634177539976	527	398	0.244781783681214	129	156.287069988138	7.54634177539976
SLC30A7	8216	2816	1586	0.436789772727273	1230	342.745861733204	16.5495291129265	2814	1585	0.436744847192608	1229	342.502434274586	16.5377751859997
DPH5	1807	1434	667	0.53486750348675	767	793.580520199225	38.3181400238512	1430	667	0.533566433566434	763	791.36690647482	38.2112553933802
S1PR1	3050	1696	936	0.44811320754717	760	556.065573770492	26.8496995274427	1692	935	0.447399527186761	757	554.754098360656	26.7863747644063
RNU6-6	54	0	0	NA	0	0	0	0	0	NA	0	0	0
OLFM3	3462	0	0	NA	0	0	0	0	0	NA	0	0	0
DNAJA1P5	1782	0	0	NA	0	0	0	0	0	NA	0	0	0
COL11A1	7444	0	0	NA	0	0	0	0	0	NA	0	0	0
RNPC3	1885	313	255	0.185303514376997	58	166.04774535809	8.01763727224399	311	253	0.186495176848875	58	164.986737400531	7.96640636315617
AMY2B	2179	50	50	0	0	22.9463056447912	1.10796539273225	43	43	0	0	19.7338228545204	0.952850237749732
ACTG1P4	1983	0	0	NA	0	0	0	0	0	NA	0	0	0
AMY2A	1632	0	0	NA	0	0	0	0	0	NA	0	0	0
AMY1A	6069	0	0	NA	0	0	0	0	0	NA	0	0	0
AMY1C	5580	0	0	NA	0	0	0	0	0	NA	0	0	0
AMY1B	5514	0	0	NA	0	0	0	0	0	NA	0	0	0
LOC100129138	1209	0	0	NA	0	0	0	0	0	NA	0	0	0
PRMT6	2650	123	115	0.0650406504065041	8	46.4150943396226	2.24115894840693	123	115	0.0650406504065041	8	46.4150943396226	2.24115894840693
NTNG1	3477	7	7	0	0	2.01322979580098	0.097209066064682	7	7	0	0	2.01322979580098	0.097209066064682
VAV3	4867	73	71	0.0273972602739726	2	14.9989726731046	0.724227372614507	73	71	0.0273972602739726	2	14.9989726731046	0.724227372614507
VAV3-AS1	619	0	0	NA	0	0	0	0	0	NA	0	0	0
SLC25A24	3899	213	194	0.0892018779342723	19	54.6293921518338	2.63778740103944	213	194	0.0892018779342723	19	54.6293921518338	2.63778740103944
NBPF4	2499	0	0	NA	0	0	0	0	0	NA	0	0	0
NBPF6	2222	0	0	NA	0	0	0	0	0	NA	0	0	0
FAM102B	5340	177	155	0.124293785310734	22	33.1460674157303	1.60046223432641	175	154	0.12	21	32.7715355805243	1.58237791529447
HENMT1	2041	464	351	0.243534482758621	113	227.33953944145	10.9771196287535	463	350	0.244060475161987	113	226.849583537482	10.9534620433467
PRPF38B	3756	1316	835	0.365501519756839	481	350.372736954207	16.9177937883113	1315	834	0.365779467680608	481	350.10649627263	16.9049383219068
FNDC7	3060	0	0	NA	0	0	0	0	0	NA	0	0	0
STXBP3	2503	1091	665	0.390467461044913	426	435.876947662805	21.0463758731366	1089	665	0.389348025711662	424	435.077906512185	21.0077940658532
AKNAD1	3248	0	0	NA	0	0	0	0	0	NA	0	0	0
SRG7	608	0	0	NA	0	0	0	0	0	NA	0	0	0
GPSM2	3033	118	110	0.0677966101694915	8	38.9053742169469	1.87855112238774	117	109	0.0683760683760684	8	38.5756676557863	1.86263119762174
CLCC1	4835	729	557	0.235939643347051	172	150.775594622544	7.28021946087545	725	554	0.235862068965517	171	149.94829369183	7.24027312638505
WDR47	4374	89	83	0.0674157303370786	6	20.347508001829	0.982482105980601	89	83	0.0674157303370786	6	20.347508001829	0.982482105980601
TAF13	577	11	11	0	0	19.0641247833622	0.920513778107426	11	11	0	0	19.0641247833622	0.920513778107426
TMEM167B	2750	774	545	0.295865633074935	229	281.454545454545	13.59006982728	774	545	0.295865633074935	229	281.454545454545	13.59006982728
SCARNA2	420	0	0	NA	0	0	0	0	0	NA	0	0	0
C1orf194	731	4	4	0	0	5.47195622435021	0.264214127580144	4	4	0	0	5.47195622435021	0.264214127580144
KIAA1324	8383	4	4	0	0	0.477156149349875	0.023039547567826	4	4	0	0	0.477156149349875	0.023039547567826
SARS	4884	6153	1779	0.710872745002438	4374	1259.82800982801	60.8309615191164	6145	1778	0.710659072416599	4367	1258.19000819001	60.7518703941119
CELSR2	10540	0	0	NA	0	0	0	0	0	NA	0	0	0
PSRC1	1774	75	71	0.0533333333333333	4	42.2773393461105	2.0413669031259	75	71	0.0533333333333333	4	42.2773393461105	2.0413669031259
MYBPHL	1372	3	3	0	0	2.1865889212828	0.105579734289952	3	3	0	0	2.1865889212828	0.105579734289952
SORT1	7353	1	1	0	0	0.135998912008704	0.00656672539307376	1	1	0	0	0.135998912008704	0.00656672539307376
PSMA5	3864	4620	1103	0.761255411255411	3517	1195.65217391304	57.732222822607	4618	1103	0.761152013858813	3515	1195.13457556936	57.7072305183548
SYPL2	3779	0	0	NA	0	0	0	0	0	NA	0	0	0
ATXN7L2	2382	49	46	0.0612244897959184	3	20.5709487825357	0.993270973529931	49	46	0.0612244897959184	3	20.5709487825357	0.993270973529931
CYB561D1	5157	73	62	0.150684931506849	11	14.1555167733178	0.683500993312935	73	62	0.150684931506849	11	14.1555167733178	0.683500993312935
AMIGO1	2471	0	0	NA	0	0	0	0	0	NA	0	0	0
GPR61	2823	0	0	NA	0	0	0	0	0	NA	0	0	0
GNAI3	4732	4920	1708	0.652845528455285	3212	1039.72950126796	50.2034760209499	4914	1702	0.653642653642654	3212	1038.46153846154	50.1422522697048
MIR197	75	7	7	0	0	93.3333333333333	4.50661230275866	7	7	0	0	93.3333333333333	4.50661230275866
GNAT2	1365	55	53	0.0363636363636364	2	40.2930402930403	1.94555476178749	55	53	0.0363636363636364	2	40.2930402930403	1.94555476178749
AMPD2	4772	530	419	0.209433962264151	111	111.064543168483	5.36276610689309	530	419	0.209433962264151	111	111.064543168483	5.36276610689309
GSTM4	1917	314	229	0.270700636942675	85	163.797600417319	7.90898872717538	236	188	0.203389830508475	48	123.109024517475	5.94433547647576
GSTM2	2018	196	149	0.239795918367347	47	97.1258671952428	4.68973530019484	105	88	0.161904761904762	17	52.0317145688801	2.51235819653295
GSTM1	1185	697	352	0.494978479196557	345	588.185654008439	28.400621835649	411	232	0.435523114355231	179	346.835443037975	16.7469950852966
GSTM5	1570	10	10	0	0	6.36942675159236	0.307548610288352	5	5	0	0	3.18471337579618	0.153774305144176
GSTM3	4127	0	0	NA	0	0	0	0	0	NA	0	0	0
EPS8L3	2321	0	0	NA	0	0	0	0	0	NA	0	0	0
CSF1	4915	51	49	0.0392156862745098	2	10.3763987792472	0.501025782823772	51	49	0.0392156862745098	2	10.3763987792472	0.501025782823772
AHCYL1	4968	1137	767	0.325417766051011	370	228.864734299517	11.0507638635192	1132	764	0.325088339222615	368	227.858293075684	11.0021677163621
STRIP1	3458	381	301	0.20997375328084	80	110.179294389821	5.32002175292608	380	300	0.210526315789474	80	109.89010989011	5.30605844123861
ALX3	1478	0	0	NA	0	0	0	0	0	NA	0	0	0
UBL4B	1508	0	0	NA	0	0	0	0	0	NA	0	0	0
SLC6A17	6402	0	0	NA	0	0	0	0	0	NA	0	0	0
KCNC4	4437	6	6	0	0	1.35226504394861	0.0652942958962425	6	6	0	0	1.35226504394861	0.0652942958962425
LOC440600	2609	11	11	0	0	4.21617477960905	0.203578554989645	11	11	0	0	4.21617477960905	0.203578554989645
RBM15	3431	205	178	0.131707317073171	27	59.7493442145147	2.88500496127386	205	178	0.131707317073171	27	59.7493442145147	2.88500496127386
SLC16A4	2649	55	53	0.0363636363636364	2	20.7625519063798	1.00252255562096	55	53	0.0363636363636364	2	20.7625519063798	1.00252255562096
LAMTOR5	848	1846	475	0.742686890574215	1371	2176.88679245283	105.111265720508	1842	474	0.742671009771987	1368	2172.16981132075	104.883505664776
PROK1	1372	0	0	NA	0	0	0	0	0	NA	0	0	0
CYMP	1241	0	0	NA	0	0	0	0	0	NA	0	0	0
KCNA10	1959	0	0	NA	0	0	0	0	0	NA	0	0	0
KCNA2	2820	0	0	NA	0	0	0	0	0	NA	0	0	0
KCNA3	3346	6	6	0	0	1.7931858936043	0.0865842172419689	6	6	0	0	1.7931858936043	0.0865842172419689
CD53	1628	12063	1675	0.8611456519937	10388	7409.70515970516	357.77859034866	12053	1671	0.861362316435742	10382	7403.56265356265	357.481998629893
LRIF1	3335	736	544	0.260869565217391	192	220.689655172414	10.6560290902668	736	544	0.260869565217391	192	220.689655172414	10.6560290902668
DRAM2	1886	1019	532	0.477919528949951	487	540.296924708378	26.0883082289297	1016	531	0.477362204724409	485	538.706256627784	26.0115026109839
CEPT1	2348	1484	788	0.46900269541779	696	632.027257240204	30.5175194266877	1474	785	0.467435549525102	689	627.768313458262	30.3118757647828
DENND2D	3539	4128	1650	0.600290697674419	2478	1166.4311952529	56.3212840162306	4122	1646	0.600679281901989	2476	1164.73580107375	56.2394216848116
CHI3L2	1611	1067	580	0.456419868791003	487	662.321539416512	31.9802828348197	1066	579	0.456848030018762	487	661.700806952204	31.9503106859586
CHIAP2	2803	0	0	NA	0	0	0	0	0	NA	0	0	0
CHIA	1837	0	0	NA	0	0	0	0	0	NA	0	0	0
PIFO	2346	68	66	0.0294117647058824	2	28.9855072463768	1.39956903812381	68	66	0.0294117647058824	2	28.9855072463768	1.39956903812381
PGCP1	608	0	0	NA	0	0	0	0	0	NA	0	0	0
OVGP1	2242	1	1	0	0	0.446030330062444	0.0215366332806741	1	1	0	0	0.446030330062444	0.0215366332806741
WDR77	2408	1690	837	0.504733727810651	853	701.827242524917	33.887820916864	1687	836	0.504445761707172	851	700.581395348837	33.8276650217453
ATP5F1	2101	12786	1298	0.898482715470045	11488	6085.67348881485	293.847546592127	10946	1208	0.889640051160241	9738	5209.90004759638	251.56071054258
C1orf162	917	54	50	0.0740740740740741	4	58.8876772082879	2.84339925629733	54	50	0.0740740740740741	4	58.8876772082879	2.84339925629733
ADORA3	3408	2	2	0	0	0.586854460093897	0.0283363449620137	2	2	0	0	0.586854460093897	0.0283363449620137
LOC100129269	1542	33	33	0	0	21.4007782101167	1.03333939682487	33	33	0	0	21.4007782101167	1.03333939682487
RAP1A	1906	689	407	0.409288824383164	282	361.490031479538	17.4545938198961	688	406	0.409883720930233	282	360.96537250787	17.429260592291
FAM212B	6077	47	47	0	0	7.7340793154517	0.373441039216349	47	47	0	0	7.7340793154517	0.373441039216349
LOC100506343	2131	8	8	0	0	3.75410605349601	0.181267505641563	8	8	0	0	3.75410605349601	0.181267505641563
DDX20	3510	407	324	0.203931203931204	83	115.954415954416	5.59887425892177	407	324	0.203931203931204	83	115.954415954416	5.59887425892177
KCND3	2693	0	0	NA	0	0	0	0	0	NA	0	0	0
LOC643355	3035	0	0	NA	0	0	0	0	0	NA	0	0	0
CTTNBP2NL	5900	360	321	0.108333333333333	39	61.0169491525424	2.94621143279622	360	321	0.108333333333333	39	61.0169491525424	2.94621143279622
MIR4256	64	0	0	NA	0	0	0	0	0	NA	0	0	0
WNT2B	2715	5	5	0	0	1.84162062615101	0.0889228946874242	5	5	0	0	1.84162062615101	0.0889228946874242
ST7L	4687	99	95	0.0404040404040404	4	21.1222530403243	1.01989077228757	99	95	0.0404040404040404	4	21.1222530403243	1.01989077228757
CAPZA1	2740	58119	2719	0.953216676130009	55400	21211.3138686131	1024.19108612108	57969	2715	0.953164622470631	55254	21156.5693430657	1021.54773948886
MOV10	3636	1442	942	0.346740638002774	500	396.589658965897	19.1493839597418	1441	941	0.346981263011797	500	396.314631463146	19.1361042205187
RHOC	1621	2022	717	0.64540059347181	1305	1247.37816162862	60.229818957729	2019	717	0.644873699851412	1302	1245.52745219001	60.1404572085335
PPM1J	1714	0	0	NA	0	0	0	0	0	NA	0	0	0
FAM19A3	1133	0	0	NA	0	0	0	0	0	NA	0	0	0
SLC16A1	4668	2593	1226	0.527188584650983	1367	555.484147386461	26.8216252778489	2586	1224	0.526682134570766	1362	553.984575835476	26.7492182678431
AKR7A2P1	1324	3	3	0	0	2.26586102719033	0.109407398372971	3	3	0	0	2.26586102719033	0.109407398372971
LRIG2	4015	165	159	0.0363636363636364	6	41.0958904109589	1.9843204855591	164	158	0.0365853658536585	6	40.8468244084682	1.97229430079813
LOC643441	2171	0	0	NA	0	0	0	0	0	NA	0	0	0
MAGI3	7221	25	24	0.04	1	3.46212435950699	0.167169131059657	25	24	0.04	1	3.46212435950699	0.167169131059657
PHTF1	3244	341	291	0.146627565982405	50	105.117139334155	5.07559492879393	341	291	0.146627565982405	50	105.117139334155	5.07559492879393
RSBN1	6593	725	574	0.208275862068966	151	109.965114515395	5.30968004945726	723	573	0.20746887966805	150	109.661762475353	5.29503265621738
PTPN22	3648	1731	1030	0.404968226458694	701	474.506578947368	22.9116127116871	1729	1029	0.404858299595142	700	473.958333333333	22.8851405999463
AP4B1-AS1	1734	6	6	0	0	3.46020761245675	0.167076580675679	6	6	0	0	3.46020761245675	0.167076580675679
BCL2L15	4973	11	11	0	0	2.21194450030163	0.106804031765129	11	11	0	0	2.21194450030163	0.106804031765129
AP4B1	2900	1041	567	0.455331412103746	474	358.965517241379	17.3326973171371	1036	566	0.453667953667954	470	357.241379310345	17.2494470898693
DCLRE1B	3788	850	633	0.255294117647059	217	224.392819429778	10.8348368645672	849	632	0.255594817432273	217	224.128827877508	10.8220899976677
HIPK1	8502	332	303	0.0873493975903614	29	39.0496353799106	1.88551679165727	332	303	0.0873493975903614	29	39.0496353799106	1.88551679165727
OLFML3	1814	0	0	NA	0	0	0	0	0	NA	0	0	0
SYT6	4593	0	0	NA	0	0	0	0	0	NA	0	0	0
TRIM33	8339	659	564	0.144157814871017	95	79.0262621417436	3.81579348438228	657	562	0.144596651445967	95	78.786425230843	3.80421292752527
BCAS2	1301	1833	678	0.630114566284779	1155	1408.91621829362	68.029705316981	1832	677	0.630458515283843	1155	1408.14757878555	67.9925914570154
DENND2C	4514	0	0	NA	0	0	0	0	0	NA	0	0	0
AMPD1	2406	0	0	NA	0	0	0	0	0	NA	0	0	0
NRAS	4454	3363	1688	0.498067201903063	1675	755.051638976201	36.4577679153025	3358	1687	0.497617629541394	1671	753.929052537045	36.4035636811139
CSDE1	4313	12920	3050	0.763931888544892	9870	2995.59471365639	144.642685614029	12907	3047	0.763926551483691	9860	2992.58057036865	144.49714730807
SIKE1	5553	738	570	0.227642276422764	168	132.90113452188	6.41714879878809	737	570	0.226594301221167	167	132.721051683775	6.40845347521249
SYCP1	3490	0	0	NA	0	0	0	0	0	NA	0	0	0
TSHB	578	0	0	NA	0	0	0	0	0	NA	0	0	0
TSPAN2	3212	0	0	NA	0	0	0	0	0	NA	0	0	0
NGF	1049	0	0	NA	0	0	0	0	0	NA	0	0	0
VANGL1	8769	176	160	0.0909090909090909	16	20.0707036150074	0.969116569675876	176	160	0.0909090909090909	16	20.0707036150074	0.969116569675876
CASQ2	2700	0	0	NA	0	0	0	0	0	NA	0	0	0
NHLH2	2679	0	0	NA	0	0	0	0	0	NA	0	0	0
SLC22A15	4720	1	1	0	0	0.211864406779661	0.0102299008083202	1	1	0	0	0.211864406779661	0.0102299008083202
MAB21L3	3229	22	22	0	0	6.81325487767111	0.32897890985939	22	22	0	0	6.81325487767111	0.32897890985939
ATP1A1	4300	1896	999	0.473101265822785	897	440.93023255814	21.290374400408	1895	999	0.472823218997361	896	440.697674418605	21.2791452999859
ATP1A1OS	2635	80	72	0.1	8	30.3605313092979	1.46596225625112	80	72	0.1	8	30.3605313092979	1.46596225625112
CD58	1719	3350	758	0.773731343283582	2592	1948.80744618965	94.0984244218493	3324	752	0.773766546329723	2572	1933.68237347295	93.3681082920081
IGSF3	7253	117	112	0.0427350427350427	5	16.1312560319868	0.778899823850371	116	111	0.0431034482758621	5	15.9933820488074	0.772242560398659
MIR320B1	79	0	0	NA	0	0	0	0	0	NA	0	0	0
CD2	1531	16	16	0	0	10.4506858262573	0.504612742680824	16	16	0	0	10.4506858262573	0.504612742680824
PTGFRN	6160	314	270	0.140127388535032	44	50.974025974026	2.46128756331091	314	270	0.140127388535032	44	50.974025974026	2.46128756331091
CD101	3563	62	60	0.032258064516129	2	17.4010665169801	0.840212790498687	62	60	0.032258064516129	2	17.4010665169801	0.840212790498687
TTF2	4854	3107	1764	0.432249758609591	1343	640.090646889164	30.9068612587656	3105	1763	0.432206119162641	1342	639.678615574784	30.8869662724387
MIR942	86	0	0	NA	0	0	0	0	0	NA	0	0	0
TRIM45	3581	43	40	0.0697674418604651	3	12.0078190449595	0.579799125399795	43	40	0.0697674418604651	3	12.0078190449595	0.579799125399795
VTCN1	2947	1	1	0	0	0.339328130302002	0.0163845035002617	1	1	0	0	0.339328130302002	0.0163845035002617
MAN1A2	5388	250	228	0.088	22	46.3994060876021	2.24040143909017	250	228	0.088	22	46.3994060876021	2.24040143909017
FAM46C	5720	150	138	0.08	12	26.2237762237762	1.26621849165921	149	137	0.0805369127516778	12	26.048951048951	1.25777703504815
GDAP2	9664	1105	875	0.208144796380091	230	114.341887417219	5.52101310594731	1104	874	0.208333333333333	230	114.238410596026	5.51601671399623
WDR3	3877	2627	1367	0.479634564141606	1260	677.585762187258	32.7173178433628	2620	1362	0.480152671755725	1258	675.780242455507	32.6301380851202
SPAG17	7125	2	2	0	0	0.280701754385965	0.0135537212113042	2	2	0	0	0.280701754385965	0.0135537212113042
TBX15	3495	110	102	0.0727272727272727	8	31.4735336194564	1.51970371950782	110	102	0.0727272727272727	8	31.4735336194564	1.51970371950782
WARS2	2835	459	336	0.26797385620915	123	161.904761904762	7.81759277009155	459	336	0.26797385620915	123	161.904761904762	7.81759277009155
HAO2	1696	0	0	NA	0	0	0	0	0	NA	0	0	0
HSD3B2	1870	0	0	NA	0	0	0	0	0	NA	0	0	0
HSD3B1	1680	0	0	NA	0	0	0	0	0	NA	0	0	0
HSD3BP4	8697	0	0	NA	0	0	0	0	0	NA	0	0	0
LINC00622	1590	5	5	0	0	3.14465408805031	0.151840037154941	3	3	0	0	1.88679245283019	0.0911040222929648
ZNF697	5080	47	47	0	0	9.25196850393701	0.446732518763337	47	47	0	0	9.25196850393701	0.446732518763337
PHGDH	2015	734	472	0.356948228882834	262	364.267990074442	17.5887279168284	734	472	0.356948228882834	262	364.267990074442	17.5887279168284
HMGCS2	2466	0	0	NA	0	0	0	0	0	NA	0	0	0
REG4	2262	0	0	NA	0	0	0	0	0	NA	0	0	0
NBPF7	1887	0	0	NA	0	0	0	0	0	NA	0	0	0
ADAM30	2992	0	0	NA	0	0	0	0	0	NA	0	0	0
NOTCH2	11825	14	14	0	0	1.18393234672304	0.0571663294218857	10	10	0	0	0.845665961945032	0.0408330924442041
FAM72B	2374	77	70	0.0909090909090909	7	32.4347093513058	1.56611421641781	32	29	0.09375	3	13.4793597304128	0.650852661368442
HIST2H2BA	515	0	0	NA	0	0	0	0	0	NA	0	0	0
FCGR1B	2871	0	0	NA	0	0	0	0	0	NA	0	0	0
SRGAP2D	2134	12	12	0	0	5.6232427366448	0.271519016768161	3	3	0	0	1.4058106841612	0.0678797541920403
EMBP1	4231	32	26	0.1875	6	7.56322382415505	0.365191259297727	1	1	0	0	0.236350744504845	0.011412226853054
ANKRD20A12P	1744	5	5	0	0	2.86697247706422	0.138432143965801	2	2	0	0	1.14678899082569	0.0553728575863203
LOC100130000	1731	10	10	0	0	5.77700751010976	0.278943569123462	1	1	0	0	0.577700751010976	0.0278943569123462
FLJ39739	2130	58	50	0.137931034482759	8	27.2300469483568	1.31480640623744	0	0	NA	0	0	0
LOC100286793	1195	0	0	NA	0	0	0	0	0	NA	0	0	0
PPIAL4G	738	4	4	0	0	5.42005420054201	0.261708031519086	0	0	NA	0	0	0
FAM72D	2393	67	60	0.104477611940299	7	27.9983284580025	1.35190298020191	31	27	0.129032258064516	4	12.9544504805683	0.625507349048646
LINC00623	2543	2	2	0	0	0.786472670074715	0.037974936543666	0	0	NA	0	0	0
LOC728875	1540	9	8	0.111111111111111	1	5.84415584415584	0.282185835284053	3	3	0	0	1.94805194805195	0.0940619450946844
PPIAL4C	1570	0	0	NA	0	0	0	0	0	NA	0	0	0
PPIAL4B	2355	0	0	NA	0	0	0	0	0	NA	0	0	0
PPIAL4A	1980	0	0	NA	0	0	0	0	0	NA	0	0	0
PFN1P2	1913	7	7	0	0	3.659174072138	0.176683702408207	1	1	0	0	0.522739153162572	0.0252405289154581
NBPF9	2928	61	60	0.0163934426229508	1	20.8333333333333	1.00594024615149	39	39	0	0	13.3196721311475	0.643142124588655
LOC653513	870	1	1	0	0	1.14942528735632	0.0555001515118061	1	1	0	0	1.14942528735632	0.0555001515118061
PDE4DIP	13141	101	93	0.0792079207920792	8	7.68586865535347	0.371113181138605	100	92	0.08	8	7.60977094589453	0.367438793206539
SEC22B	1883	7011	1427	0.79646270146912	5584	3723.31386086033	179.780700561268	6986	1423	0.796306899513312	5563	3710.03717472119	179.139634020969
NOTCH2NL	4962	16	16	0	0	3.22450624748085	0.155695709198779	12	12	0	0	2.41837968561064	0.116771781899084
NBPF10	10697	32	29	0.09375	3	2.99149294194634	0.144444631026333	9	9	0	0	0.841357389922408	0.0406250524761561
HFE2	2215	0	0	NA	0	0	0	0	0	NA	0	0	0
TXNIP	2927	2013	1039	0.483854942871336	974	687.734882131876	33.2073694376977	2010	1038	0.483582089552239	972	686.709941920055	33.1578800644672
POLR3GL	1165	396	269	0.320707070707071	127	339.914163090129	16.4128001706845	395	268	0.321518987341772	127	339.055793991416	16.371353705607
ANKRD34A	3612	13	13	0	0	3.59911406423034	0.173783697009559	13	13	0	0	3.59911406423034	0.173783697009559
LIX1L	1401	30	30	0	0	21.4132762312634	1.03394286542337	29	29	0	0	20.6995003568879	0.99947810324259
RBM8A	4959	6904	863	0.875	6041	1392.21617261545	67.2233414100894	6250	704	0.88736	5546	1260.33474490825	60.8554292892611
GNRHR2	6257	1	1	0	0	0.159821000479463	0.00771697807499941	1	1	0	0	0.159821000479463	0.00771697807499941
PEX11B	2404	2223	846	0.619433198380567	1377	924.708818635607	44.6496871985641	2223	846	0.619433198380567	1377	924.708818635607	44.6496871985641
ITGA10	5170	20	19	0.05	1	3.86847195357834	0.18678967820221	20	19	0.05	1	3.86847195357834	0.18678967820221
ANKRD35	3363	0	0	NA	0	0	0	0	0	NA	0	0	0
PIAS3	2902	169	152	0.100591715976331	17	58.2356995175741	2.8119184275606	169	152	0.100591715976331	17	58.2356995175741	2.8119184275606
NUDT17	1091	52	50	0.0384615384615385	2	47.6626947754354	2.30139949990294	52	50	0.0384615384615385	2	47.6626947754354	2.30139949990294
POLR3C	1851	1474	745	0.494572591587517	729	796.326310102647	38.450720851275	1471	744	0.494221617946975	727	794.705564559697	38.3724629390946
RNF115	1675	131	114	0.129770992366412	17	78.2089552238806	3.77632971211973	131	114	0.129770992366412	17	78.2089552238806	3.77632971211973
CD160	1559	4	4	0	0	2.56574727389352	0.123887445324622	4	4	0	0	2.56574727389352	0.123887445324622
PDZK1	2300	8	8	0	0	3.47826086956522	0.167948284574857	3	3	0	0	1.30434782608696	0.0629806067155713
GPR89A	2032	606	388	0.35973597359736	218	298.228346456693	14.3999950197118	106	78	0.264150943396226	28	52.1653543307087	2.5188110100486
GPR89C	3138	115	83	0.278260869565217	32	36.6475462077757	1.76953159934869	0	0	NA	0	0	0
PDZK1P1	6996	19	18	0.0526315789473684	1	2.715837621498	0.131134577542904	0	0	NA	0	0	0
NBPF11	10934	0	0	NA	0	0	0	0	0	NA	0	0	0
NBPF24	11494	4	4	0	0	0.348007656168436	0.0168035955508165	0	0	NA	0	0	0
HYDIN2	47308	0	0	NA	0	0	0	0	0	NA	0	0	0
LOC728989	1076	2	2	0	0	1.85873605947955	0.0897493156417683	1	1	0	0	0.929368029739777	0.0448746578208841
PRKAB2	5423	125	118	0.056	7	23.0499723400332	1.11297095277686	125	118	0.056	7	23.0499723400332	1.11297095277686
PDIA3P	2099	73	50	0.315068493150685	23	34.7784659361601	1.67928281206041	23	20	0.130434782608696	3	10.9575988565984	0.529089105169719
FMO5	3178	0	0	NA	0	0	0	0	0	NA	0	0	0
CHD1L	3014	1223	802	0.344235486508585	421	405.773059057731	19.5928056436884	1222	801	0.344517184942717	421	405.441274054413	19.5767853610689
LINC00624	3373	0	0	NA	0	0	0	0	0	NA	0	0	0
BCL9	6276	79	72	0.0886075949367089	7	12.5876354365838	0.60779563629803	79	72	0.0886075949367089	7	12.5876354365838	0.60779563629803
ACP6	1808	100	89	0.11	11	55.3097345132743	2.67063782164111	99	89	0.101010101010101	10	54.7566371681416	2.6439314434247
GJA5	3285	0	0	NA	0	0	0	0	0	NA	0	0	0
GJA8	1366	0	0	NA	0	0	0	0	0	NA	0	0	0
GPR89B	2116	114	72	0.368421052631579	42	53.875236294896	2.60137288607794	13	9	0.307692307692308	4	6.14366729678639	0.296647785254502
MIR5087	76	0	0	NA	0	0	0	0	0	NA	0	0	0
NBPF14	3689	60	56	0.0666666666666667	4	16.2645703442667	0.785336922991672	15	15	0	0	4.06614258606669	0.196334230747918
PPIAL4F	1570	0	0	NA	0	0	0	0	0	NA	0	0	0
PPIAL4D	1570	0	0	NA	0	0	0	0	0	NA	0	0	0
NBPF15	4802	22	19	0.136363636363636	3	4.58142440649729	0.221214681369423	13	11	0.153846153846154	2	2.70720533111204	0.13071776626375
NBPF16	7662	49	47	0.0408163265306122	2	6.39519707648134	0.308792933822539	4	4	0	0	0.522056904202558	0.025207586434493
PPIAL4E	785	0	0	NA	0	0	0	0	0	NA	0	0	0
LOC645166	1555	41	34	0.170731707317073	7	26.3665594855305	1.27311280027404	15	12	0.2	3	9.64630225080386	0.465772975710013
LOC388692	12267	65	61	0.0615384615384615	4	5.29876905518872	0.255851762288468	56	52	0.0714285714285714	4	4.5650933398549	0.220426133663911
FCGR1C	1338	0	0	NA	0	0	0	0	0	NA	0	0	0
FAM91A2	1267	4	4	0	0	3.15706393054459	0.152439248035584	2	2	0	0	1.5785319652723	0.0762196240177921
HIST2H2BF	1067	3	3	0	0	2.8116213683224	0.135759508384081	0	0	NA	0	0	0
FCGR1A	2176	0	0	NA	0	0	0	0	0	NA	0	0	0
HIST2H3D	457	4	4	0	0	8.7527352297593	0.422626974313097	4	4	0	0	8.7527352297593	0.422626974313097
HIST2H4A	792	0	0	NA	0	0	0	0	0	NA	0	0	0
HIST2H4B	792	0	0	NA	0	0	0	0	0	NA	0	0	0
HIST2H3C	1014	0	0	NA	0	0	0	0	0	NA	0	0	0
HIST2H3A	1014	0	0	NA	0	0	0	0	0	NA	0	0	0
HIST2H2AA4	1068	0	0	NA	0	0	0	0	0	NA	0	0	0
HIST2H2AA3	1068	0	0	NA	0	0	0	0	0	NA	0	0	0
HIST2H2BC	582	6	6	0	0	10.3092783505155	0.497784864074962	3	3	0	0	5.15463917525773	0.248892432037481
HIST2H2BE	2223	71	68	0.0422535211267606	3	31.9388214125056	1.54217020192724	68	65	0.0441176470588235	3	30.5892937471885	1.47700808071905
HIST2H2AC	437	4	4	0	0	9.1533180778032	0.441969169933834	4	4	0	0	9.1533180778032	0.441969169933834
HIST2H2AB	448	0	0	NA	0	0	0	0	0	NA	0	0	0
BOLA1	857	28	27	0.0357142857142857	1	32.6721120186698	1.57757723550478	28	27	0.0357142857142857	1	32.6721120186698	1.57757723550478
SV2A	4414	121	110	0.0909090909090909	11	27.4127775260535	1.3236295762682	121	110	0.0909090909090909	11	27.4127775260535	1.3236295762682
SF3B4	1993	2339	910	0.610944848225737	1429	1173.60762669343	56.6677989542999	2333	905	0.612087441063009	1428	1170.59708981435	56.5224347842589
MTMR11	3003	24	24	0	0	7.99200799200799	0.385895159362808	24	24	0	0	7.99200799200799	0.385895159362808
OTUD7B	6412	38	38	0	0	5.92638802245789	0.286156426852824	38	38	0	0	5.92638802245789	0.286156426852824
VPS45	2817	1256	768	0.388535031847134	488	445.864394746184	21.5286210720557	1255	767	0.388844621513944	488	445.509407170749	21.511480450183
PLEKHO1	1615	260	208	0.2	52	160.990712074303	7.77345775354213	260	208	0.2	52	160.990712074303	7.77345775354213
ANP32E	3553	22686	2594	0.885656351935114	20092	6385.02673796791	308.301857686813	22671	2594	0.885580697807772	20077	6380.80495356037	308.098008270199
CA14	1741	3	3	0	0	1.72314761631246	0.0832024097908179	3	3	0	0	1.72314761631246	0.0832024097908179
APH1A	2266	901	559	0.379578246392897	342	397.616946160635	19.1989866573519	900	559	0.378888888888889	341	397.175639894086	19.1776781261007
C1orf54	527	393	216	0.450381679389313	177	745.73055028463	36.0076979191682	393	216	0.450381679389313	177	745.73055028463	36.0076979191682
C1orf51	1742	1	1	0	0	0.574052812858783	0.0277182157378136	1	1	0	0	0.574052812858783	0.0277182157378136
MRPS21	939	2226	536	0.759209344115005	1690	2370.60702875399	114.465072865595	2218	534	0.759242560865645	1684	2362.08732694356	114.053697940652
PRPF3	2463	1574	842	0.465057179161372	732	639.058059277304	30.8570026298161	1569	839	0.465264499681326	730	637.028014616322	30.7589816557697
RPRD2	7818	514	440	0.143968871595331	74	65.7457150166283	3.17454051586716	514	440	0.143968871595331	74	65.7457150166283	3.17454051586716
TARS2	2789	1821	956	0.475013728720483	865	652.922194334887	31.5264342185762	1819	954	0.475536008796042	865	652.20509143062	31.4918088103186
ECM1	2231	24	24	0	0	10.7575078440161	0.519427684252134	24	24	0	0	10.7575078440161	0.519427684252134
LINC00568	566	2	2	0	0	3.53356890459364	0.170618840336648	2	2	0	0	3.53356890459364	0.170618840336648
ADAMTSL4	4299	0	0	NA	0	0	0	0	0	NA	0	0	0
MIR4257	86	0	0	NA	0	0	0	0	0	NA	0	0	0
MCL1	4085	422	345	0.182464454976303	77	103.304773561812	4.98808460857882	422	345	0.182464454976303	77	103.304773561812	4.98808460857882
ENSA	4145	1556	961	0.382390745501285	595	375.392038600724	18.1258540662394	1474	920	0.37584803256445	554	355.609167671894	17.1706355357563
GOLPH3L	3171	654	514	0.214067278287462	140	206.244087038789	9.95852292878822	649	511	0.212634822804314	138	204.667297382529	9.88238743239076
HORMAD1	1898	0	0	NA	0	0	0	0	0	NA	0	0	0
CTSS	4107	1294	771	0.404173106646059	523	315.071828585342	15.2132847745218	1292	770	0.404024767801858	522	314.584855125396	15.1897711968178
CTSK	1810	40	39	0.025	1	22.0994475138122	1.06707473624909	40	39	0.025	1	22.0994475138122	1.06707473624909
ARNT	4887	1361	894	0.34313005143277	467	278.493963576837	13.4471177410649	1352	889	0.342455621301775	463	276.652342950685	13.3581948463775
SETDB1	4659	314	278	0.114649681528662	36	67.3964370036488	3.25424584460081	314	278	0.114649681528662	36	67.3964370036488	3.25424584460081
CERS2	2544	743	484	0.348586810228802	259	292.059748427673	14.1021434507652	742	483	0.349056603773585	259	291.666666666667	14.0831634461208
ANXA9	1824	4	4	0	0	2.19298245614035	0.105888446963314	4	4	0	0	2.19298245614035	0.105888446963314
FAM63A	3099	81	79	0.0246913580246914	2	26.1374636979671	1.26205087997321	80	78	0.025	2	25.8147789609551	1.24647000491181
PRUNE	2977	550	417	0.241818181818182	133	184.749748068525	8.92066593832691	549	417	0.240437158469945	132	184.413839435673	8.90444654571177
BNIPL	2412	6	6	0	0	2.48756218905473	0.120112268197192	6	6	0	0	2.48756218905473	0.120112268197192
C1orf56	2028	234	167	0.286324786324786	67	115.384615384615	5.57136136330054	234	167	0.286324786324786	67	115.384615384615	5.57136136330054
CDC42SE1	3183	1202	757	0.370216306156406	445	377.631165567075	18.2339706069608	1194	750	0.371859296482412	444	375.1178133836	18.1126130654835
MLLT11	2158	946	494	0.477801268498943	452	438.368860055607	21.1666981914952	945	493	0.478306878306878	452	437.90546802595	21.1443232462611
GABPB2	1953	87	86	0.0114942528735632	1	44.5468509984639	2.15095057241608	87	86	0.0114942528735632	1	44.5468509984639	2.15095057241608
SEMA6C	4022	2	2	0	0	0.497265042267529	0.0240105081130141	2	2	0	0	0.497265042267529	0.0240105081130141
TNFAIP8L2	1178	281	193	0.313167259786477	88	238.539898132428	11.5179304245257	281	193	0.313167259786477	88	238.539898132428	11.5179304245257
TNFAIP8L2-SCNM1	1948	0	0	NA	0	0	0	0	0	NA	0	0	0
LYSMD1	2508	167	109	0.347305389221557	58	66.5869218500797	3.21515829870427	167	109	0.347305389221557	58	66.5869218500797	3.21515829870427
SCNM1	2085	66	34	0.484848484848485	32	31.6546762589928	1.52845021573521	66	34	0.484848484848485	32	31.6546762589928	1.52845021573521
TMOD4	1322	9	9	0	0	6.80786686838124	0.328718749120607	9	9	0	0	6.80786686838124	0.328718749120607
VPS72	1564	1225	588	0.52	637	783.248081841432	37.819236875772	1208	580	0.519867549668874	628	772.378516624041	37.2943984864756
PIP5K1A	3807	259	235	0.0926640926640927	24	68.0325715786709	3.284961686408	259	235	0.0926640926640927	24	68.0325715786709	3.284961686408
PSMD4	1331	5333	1113	0.791299456216013	4220	4006.76183320811	193.467023268852	5243	1097	0.790768643906161	4146	3939.14350112697	190.202063191185
ZNF687	4508	31	31	0	0	6.87666370896185	0.332040613636515	31	31	0	0	6.87666370896185	0.332040613636515
PI4KB	4354	710	551	0.223943661971831	159	163.068442811208	7.87378125605022	709	550	0.22425952045134	159	162.838768948094	7.86269142329522
RFX5	3618	3273	1531	0.532233424992362	1742	904.643449419569	43.6808282010456	3268	1529	0.532129742962056	1739	903.26147042565	43.6140991631583
SELENBP1	1962	0	0	NA	0	0	0	0	0	NA	0	0	0
PSMB4	925	10238	1113	0.891287360812659	9125	11068.1081081081	534.425058945673	10227	1111	0.891365991982008	9116	11056.2162162162	533.85085737814
POGZ	6626	2347	1077	0.541116318704729	1270	354.210685179596	17.1031096242743	2343	1075	0.541186513017499	1268	353.607002716571	17.0739607369726
CGN	5101	24	24	0	0	4.70495981180161	0.227179604698395	24	24	0	0	4.70495981180161	0.227179604698395
TUFT1	3111	107	82	0.233644859813084	25	34.3940855030537	1.66072295218066	107	82	0.233644859813084	25	34.3940855030537	1.66072295218066
MIR554	96	0	0	NA	0	0	0	0	0	NA	0	0	0
SNX27	7085	3328	1642	0.506610576923077	1686	469.724770642202	22.6807224673568	3321	1637	0.50707618187293	1684	468.736767819337	22.6330166208209
CELF3	5850	2	2	0	0	0.341880341880342	0.0165077373727423	2	2	0	0	0.341880341880342	0.0165077373727423
RIIAD1	455	0	0	NA	0	0	0	0	0	NA	0	0	0
MRPL9	1292	436	276	0.36697247706422	160	337.461300309598	16.2943633680018	434	275	0.366359447004608	159	335.913312693498	16.21961858191
OAZ3	1086	3	3	0	0	2.76243093922652	0.133384342031136	3	3	0	0	2.76243093922652	0.133384342031136
TDRKH	3263	241	198	0.178423236514523	43	73.8584125038308	3.56626318341416	240	197	0.179166666666667	43	73.5519460619062	3.55146541086887
LINGO4	2606	0	0	NA	0	0	0	0	0	NA	0	0	0
RORC	3214	0	0	NA	0	0	0	0	0	NA	0	0	0
C2CD4D	1713	1	1	0	0	0.583771161704612	0.0281874674928612	1	1	0	0	0.583771161704612	0.0281874674928612
LOC100132111	761	4	4	0	0	5.25624178712221	0.253798327544133	4	4	0	0	5.25624178712221	0.253798327544133
THEM5	1146	2	2	0	0	1.74520069808028	0.0842672457509098	2	2	0	0	1.74520069808028	0.0842672457509098
THEM4	5171	249	212	0.14859437751004	37	48.1531618642429	2.32508176793706	242	206	0.148760330578512	36	46.7994585186618	2.25971802345691
S100A10	1055	10	10	0	0	9.47867298578199	0.457678974552335	10	10	0	0	9.47867298578199	0.457678974552335
S100A11	594	457	224	0.509846827133479	233	769.360269360269	37.1486620194933	457	224	0.509846827133479	233	769.360269360269	37.1486620194933
TCHHL1	3603	0	0	NA	0	0	0	0	0	NA	0	0	0
TCHH	6995	0	0	NA	0	0	0	0	0	NA	0	0	0
RPTN	3569	0	0	NA	0	0	0	0	0	NA	0	0	0
HRNR	9632	0	0	NA	0	0	0	0	0	NA	0	0	0
FLG	12747	0	0	NA	0	0	0	0	0	NA	0	0	0
FLG2	9122	0	0	NA	0	0	0	0	0	NA	0	0	0
CRNN	1913	0	0	NA	0	0	0	0	0	NA	0	0	0
LCE5A	819	0	0	NA	0	0	0	0	0	NA	0	0	0
CRCT1	695	0	0	NA	0	0	0	0	0	NA	0	0	0
LCE3E	547	0	0	NA	0	0	0	0	0	NA	0	0	0
LCE3D	610	0	0	NA	0	0	0	0	0	NA	0	0	0
LCE3C	425	0	0	NA	0	0	0	0	0	NA	0	0	0
LCE3B	288	0	0	NA	0	0	0	0	0	NA	0	0	0
LCE3A	270	0	0	NA	0	0	0	0	0	NA	0	0	0
LCE2D	594	0	0	NA	0	0	0	0	0	NA	0	0	0
LCE2C	593	0	0	NA	0	0	0	0	0	NA	0	0	0
LCE2B	611	0	0	NA	0	0	0	0	0	NA	0	0	0
LCE2A	592	0	0	NA	0	0	0	0	0	NA	0	0	0
LCE4A	388	0	0	NA	0	0	0	0	0	NA	0	0	0
C1orf68	908	0	0	NA	0	0	0	0	0	NA	0	0	0
KPRP	2523	0	0	NA	0	0	0	0	0	NA	0	0	0
LCE1F	598	3	3	0	0	5.01672240802676	0.242233102752197	3	3	0	0	5.01672240802676	0.242233102752197
LCE1E	1179	29	28	0.0344827586206897	1	24.5971162001696	1.18767499800074	19	19	0	0	16.1153519932146	0.778131895241862
LCE1D	430	1	1	0	0	2.32558139534884	0.112291004221561	0	0	NA	0	0	0
LCE1C	695	10	10	0	0	14.3884892086331	0.694750098061458	10	10	0	0	14.3884892086331	0.694750098061458
LCE1B	1139	22	21	0.0454545454545455	1	19.315188762072	0.932636435413493	20	19	0.05	1	17.5592625109745	0.847851304921358
LCE1A	625	0	0	NA	0	0	0	0	0	NA	0	0	0
LCE6A	642	0	0	NA	0	0	0	0	0	NA	0	0	0
SMCP	770	0	0	NA	0	0	0	0	0	NA	0	0	0
IVL	2135	27	27	0	0	12.6463700234192	0.610631643565492	27	27	0	0	12.6463700234192	0.610631643565492
SPRR4	766	0	0	NA	0	0	0	0	0	NA	0	0	0
SPRR1A	655	0	0	NA	0	0	0	0	0	NA	0	0	0
SPRR3	986	0	0	NA	0	0	0	0	0	NA	0	0	0
SPRR1B	619	0	0	NA	0	0	0	0	0	NA	0	0	0
SPRR2D	682	0	0	NA	0	0	0	0	0	NA	0	0	0
SPRR2A	677	0	0	NA	0	0	0	0	0	NA	0	0	0
SPRR2B	661	0	0	NA	0	0	0	0	0	NA	0	0	0
SPRR2E	678	0	0	NA	0	0	0	0	0	NA	0	0	0
SPRR2F	656	0	0	NA	0	0	0	0	0	NA	0	0	0
SPRR2C	678	0	0	NA	0	0	0	0	0	NA	0	0	0
SPRR2G	650	0	0	NA	0	0	0	0	0	NA	0	0	0
LELP1	541	0	0	NA	0	0	0	0	0	NA	0	0	0
PRR9	1229	0	0	NA	0	0	0	0	0	NA	0	0	0
LOR	1229	0	0	NA	0	0	0	0	0	NA	0	0	0
PGLYRP3	1173	0	0	NA	0	0	0	0	0	NA	0	0	0
PGLYRP4	1833	25	25	0	0	13.6388434260775	0.658553352635997	25	25	0	0	13.6388434260775	0.658553352635997
S100A9	577	3	3	0	0	5.19930675909879	0.251049212211116	3	3	0	0	5.19930675909879	0.251049212211116
S100A12	466	0	0	NA	0	0	0	0	0	NA	0	0	0
S100A8	523	2	2	0	0	3.82409177820268	0.184646775584212	2	2	0	0	3.82409177820268	0.184646775584212
S100A7A	4279	0	0	NA	0	0	0	0	0	NA	0	0	0
S100A7L2	480	0	0	NA	0	0	0	0	0	NA	0	0	0
S100A7	439	0	0	NA	0	0	0	0	0	NA	0	0	0
S100A6	683	181	124	0.314917127071823	57	265.007320644217	12.7959134093179	181	124	0.314917127071823	57	265.007320644217	12.7959134093179
S100A5	710	0	0	NA	0	0	0	0	0	NA	0	0	0
S100A4	564	23	20	0.130434782608696	3	40.7801418439716	1.96907452438163	23	20	0.130434782608696	3	40.7801418439716	1.96907452438163
S100A3	738	0	0	NA	0	0	0	0	0	NA	0	0	0
S100A2	962	1	1	0	0	1.03950103950104	0.0501924447144193	1	1	0	0	1.03950103950104	0.0501924447144193
S100A16	1068	0	0	NA	0	0	0	0	0	NA	0	0	0
S100A14	1060	0	0	NA	0	0	0	0	0	NA	0	0	0
S100A13	1402	59	54	0.0847457627118644	5	42.0827389443652	2.03197059707633	59	54	0.0847457627118644	5	42.0827389443652	2.03197059707633
S100A1	594	0	0	NA	0	0	0	0	0	NA	0	0	0
CHTOP	2166	274	224	0.182481751824818	50	126.500461680517	6.10809146693645	274	224	0.182481751824818	50	126.500461680517	6.10809146693645
SNAPIN	1052	273	185	0.322344322344322	88	259.505703422053	12.5302670965485	271	184	0.321033210332103	87	257.604562737643	12.4384702680024
ILF2	1906	14437	1868	0.870610237583986	12569	7574.50157397692	365.735806934456	14430	1868	0.870547470547471	12562	7570.82896117524	365.55847434122
NPR1	4185	3	3	0	0	0.716845878136201	0.0346129977170404	3	3	0	0	0.716845878136201	0.0346129977170404
INTS3	4482	501	417	0.167664670658683	84	111.780455153949	5.39733401147946	500	417	0.166	83	111.557340473003	5.38656088970006
SLC27A3	2413	32	32	0	0	13.2615002072109	0.640333285573428	32	32	0	0	13.2615002072109	0.640333285573428
GATAD2B	7476	1415	811	0.426855123674912	604	189.272338148743	9.13903979649665	1412	809	0.427053824362606	603	188.871054039593	9.119663740391
DENND4B	5688	153	137	0.104575163398693	16	26.8987341772152	1.29880892541078	153	137	0.104575163398693	16	26.8987341772152	1.29880892541078
CRTC2	2678	525	405	0.228571428571429	120	196.041822255414	9.46590522890868	525	405	0.228571428571429	120	196.041822255414	9.46590522890868
SLC39A1	3097	2492	1051	0.578250401284109	1441	804.649660962221	38.8526149446742	2490	1049	0.578714859437751	1441	804.003874717469	38.8214330707219
CREB3L4	1949	364	272	0.252747252747253	92	186.762442278091	9.01784914353964	364	272	0.252747252747253	92	186.762442278091	9.01784914353964
JTB	1574	701	383	0.453637660485021	318	445.362134688691	21.5043693789741	701	383	0.453637660485021	318	445.362134688691	21.5043693789741
RAB13	1714	323	216	0.331269349845201	107	188.448074679113	9.09924012621507	297	195	0.343434343434343	102	173.278879813302	8.36679355258785
RPS27	351	7306	395	0.945934848070079	6911	20814.8148148148	1005.0460770438	7055	376	0.946704464918497	6679	20099.7150997151	970.517393039143
NUP210L	5882	9	9	0	0	1.53009180550833	0.0738806845184362	9	9	0	0	1.53009180550833	0.0738806845184362
TPM3	11179	12449	2000	0.839344525664712	10449	1113.60586814563	53.7706061336714	12032	1949	0.838015292553192	10083	1076.30378388049	51.9694700779448
MIR190B	79	0	0	NA	0	0	0	0	0	NA	0	0	0
C1orf189	705	1	1	0	0	1.41843971631206	0.0684895486741437	1	1	0	0	1.41843971631206	0.0684895486741437
C1orf43	1898	2467	964	0.609241994325091	1503	1299.78925184405	62.7604953573627	2465	962	0.60973630831643	1503	1298.73551106428	62.7096153449124
UBAP2L	4457	5552	2246	0.595461095100865	3306	1245.68095131254	60.1478689338987	5537	2240	0.595448798988622	3297	1242.31545882881	59.9853656856983
HAX1	1179	2680	842	0.685820895522388	1838	2273.11280746395	109.757551539378	2678	840	0.686333084391337	1838	2271.41645462256	109.675642918827
AQP10	1791	0	0	NA	0	0	0	0	0	NA	0	0	0
ATP8B2	6303	163	152	0.0674846625766871	11	25.8607012533714	1.24868736885439	161	150	0.0683229813664596	11	25.5433920355386	1.23336605144513
IL6R	6565	392	349	0.10969387755102	43	59.7105864432597	2.88313353717995	392	349	0.10969387755102	43	59.7105864432597	2.88313353717995
SHE	6183	0	0	NA	0	0	0	0	0	NA	0	0	0
TDRD10	2529	0	0	NA	0	0	0	0	0	NA	0	0	0
UBE2Q1	3223	263	211	0.197718631178707	52	81.6009928637915	3.94011469668519	263	211	0.197718631178707	52	81.6009928637915	3.94011469668519
CHRNB2	5718	3	3	0	0	0.524658971668416	0.0253332276050742	3	3	0	0	0.524658971668416	0.0253332276050742
ADAR	7092	5203	2298	0.558331731693254	2905	733.643542019176	35.4240751318185	5182	2292	0.557699729834041	2890	730.682459108855	35.2810988531777
KCNN3	13233	575	513	0.107826086956522	62	43.4519761203053	2.09808439460296	575	513	0.107826086956522	62	43.4519761203053	2.09808439460296
PMVK	1299	1069	532	0.502338634237605	537	822.940723633564	39.7358013168014	1063	530	0.501411100658514	533	818.321785989222	39.5127753037979
PBXIP1	3196	28	28	0	0	8.76095118898623	0.423023682987358	28	28	0	0	8.76095118898623	0.423023682987358
PYGO2	3180	192	169	0.119791666666667	23	60.377358490566	2.91532871337487	192	169	0.119791666666667	23	60.377358490566	2.91532871337487
SHC1	3717	197	185	0.0609137055837563	12	52.9997309658327	2.55909899585915	196	184	0.0612244897959184	12	52.7306967984934	2.54610864562636
CKS1B	924	1701	378	0.777777777777778	1323	1840.90909090909	88.8885381144768	1072	262	0.755597014925373	810	1160.17316017316	56.0191139675009
MIR4258	91	1	1	0	0	10.989010989011	0.530605844123861	1	1	0	0	10.989010989011	0.530605844123861
FLAD1	3156	3225	1194	0.629767441860465	2031	1021.86311787072	49.340795343552	3224	1193	0.629962779156328	2031	1021.54626108999	49.3254958721276
LENEP	649	0	0	NA	0	0	0	0	0	NA	0	0	0
ZBTB7B	4099	8	8	0	0	1.95169553549646	0.0942378761947232	8	8	0	0	1.95169553549646	0.0942378761947232
DCST2	2419	0	0	NA	0	0	0	0	0	NA	0	0	0
DCST1	2297	0	0	NA	0	0	0	0	0	NA	0	0	0
LOC100505666	1836	1	1	0	0	0.544662309368192	0.0262990914026532	1	1	0	0	0.544662309368192	0.0262990914026532
ADAM15	3424	0	0	NA	0	0	0	0	0	NA	0	0	0
EFNA4	1257	55	52	0.0545454545454545	3	43.7549721559268	2.11271459812245	55	52	0.0545454545454545	3	43.7549721559268	2.11271459812245
EFNA3	1782	3	3	0	0	1.68350168350168	0.08128810069911	3	3	0	0	1.68350168350168	0.08128810069911
EFNA1	1566	7	7	0	0	4.46998722860792	0.215833922545913	7	7	0	0	4.46998722860792	0.215833922545913
SLC50A1	1343	902	446	0.505543237250554	456	671.630677587491	32.429775798492	901	445	0.506104328523862	456	670.886075949367	32.3938226102453
DPM3	547	133	88	0.338345864661654	45	243.144424131627	11.7402605693439	133	88	0.338345864661654	45	243.144424131627	11.7402605693439
KRTCAP2	547	839	304	0.637663885578069	535	1533.82084095064	74.060741486312	836	304	0.636363636363636	532	1528.33638025594	73.7959235787328
TRIM46	3632	5	5	0	0	1.37665198237885	0.0664718224329176	5	5	0	0	1.37665198237885	0.0664718224329176
MUC1	1838	0	0	NA	0	0	0	0	0	NA	0	0	0
MIR92B	96	0	0	NA	0	0	0	0	0	NA	0	0	0
THBS3	3316	6	6	0	0	1.80940892641737	0.0873675485197913	6	6	0	0	1.80940892641737	0.0873675485197913
MTX1	1642	609	320	0.474548440065681	289	370.88915956151	17.9084319582827	582	302	0.481099656357388	280	354.445797807552	17.1144620685066
GBAP1	2036	306	240	0.215686274509804	66	150.294695481336	7.25699918245237	184	158	0.141304347826087	26	90.3732809430255	4.36368578291254
GBA	2681	942	622	0.339702760084926	320	351.36143230138	16.9655330734747	758	503	0.336411609498681	255	282.730324505781	13.6516709869361
FAM189B	3193	28	28	0	0	8.76918258690886	0.423421137121076	28	28	0	0	8.76918258690886	0.423421137121076
SCAMP3	1572	1596	743	0.534461152882206	853	1015.26717557252	49.0223094002373	1592	740	0.535175879396985	852	1012.72264631043	48.8994464694096
CLK2	2137	258	209	0.189922480620155	49	120.729995320543	5.8294637381095	257	208	0.190661478599222	49	120.262049602246	5.80686891741915
HCN3	3874	4	4	0	0	1.03252452245741	0.049855582669356	4	4	0	0	1.03252452245741	0.049855582669356
PKLR	3164	0	0	NA	0	0	0	0	0	NA	0	0	0
FDPS	1647	5838	1118	0.808496060294621	4720	3544.62659380692	171.152762317883	5824	1114	0.808722527472527	4710	3536.12629022465	170.742324038944
RUSC1-AS1	1306	0	0	NA	0	0	0	0	0	NA	0	0	0
RUSC1	4136	124	109	0.120967741935484	15	29.9806576402321	1.44762000606713	124	109	0.120967741935484	15	29.9806576402321	1.44762000606713
ASH1L	11774	905	745	0.176795580110497	160	76.8642772209954	3.71140175750132	904	744	0.176991150442478	160	76.7793443179888	3.70730076108419
MIR555	96	0	0	NA	0	0	0	0	0	NA	0	0	0
POU5F1P4	1083	6	6	0	0	5.54016620498615	0.267507655486268	6	6	0	0	5.54016620498615	0.267507655486268
ASH1L-AS1	1964	54	42	0.222222222222222	12	27.4949083503055	1.32759527394331	54	42	0.222222222222222	12	27.4949083503055	1.32759527394331
MSTO1	2801	43	29	0.325581395348837	14	15.3516601213852	0.741256932544329	43	29	0.325581395348837	14	15.3516601213852	0.741256932544329
MSTO2P	4464	348	243	0.301724137931034	105	77.9569892473118	3.76416350172814	42	40	0.0476190476190476	2	9.40860215053763	0.454295595036155
YY1AP1	3870	791	549	0.305941845764855	242	204.392764857881	9.86913159325055	700	490	0.3	210	180.878552971576	8.73374477278809
DAP3	2217	3053	1082	0.645594497215853	1971	1377.08615245828	66.4927863924327	3036	1076	0.645586297760211	1960	1369.41813261164	66.1225350433756
GON4L	7852	555	502	0.0954954954954955	53	70.6826286296485	3.41292004043245	482	436	0.0954356846473029	46	61.3856342333164	2.96401344051971
SYT11	5280	558	469	0.159498207885305	89	105.681818181818	5.10286052138663	558	469	0.159498207885305	89	105.681818181818	5.10286052138663
RIT1	3481	467	336	0.28051391862955	131	134.15685147946	6.4777812576075	467	336	0.28051391862955	131	134.15685147946	6.4777812576075
KIAA0907	2945	779	570	0.268292682926829	209	264.516129032258	12.7721961575879	779	570	0.268292682926829	209	264.516129032258	12.7721961575879
SNORA42	134	17	14	0.176470588235294	3	126.865671641791	6.12572567805681	17	14	0.176470588235294	3	126.865671641791	6.12572567805681
SCARNA4	129	13	12	0.0769230769230769	1	100.77519379845	4.86594351626765	13	12	0.0769230769230769	1	100.77519379845	4.86594351626765
RXFP4	1146	4	4	0	0	3.49040139616056	0.16853449150182	4	4	0	0	3.49040139616056	0.16853449150182
ARHGEF2	4291	123	115	0.0650406504065041	8	28.6646469354463	1.38407625571624	123	115	0.0650406504065041	8	28.6646469354463	1.38407625571624
SSR2	1124	3371	874	0.74072975378226	2497	2999.1103202847	144.812437143487	3369	874	0.740575838527753	2495	2997.33096085409	144.726520538834
UBQLN4	3507	244	200	0.180327868852459	44	69.5751354433989	3.35944458594987	186	154	0.172043010752688	32	53.0367835757057	2.56088808601097
LAMTOR2	681	1063	367	0.654750705550329	696	1560.93979441997	75.3701837292708	1062	367	0.654425612052731	695	1559.47136563877	75.299280452009
RAB25	1085	0	0	NA	0	0	0	0	0	NA	0	0	0
MEX3A	6124	26	25	0.0384615384615385	1	4.24559111691705	0.204998926714085	26	25	0.0384615384615385	1	4.24559111691705	0.204998926714085
LMNA	4029	423	328	0.224586288416076	95	104.988830975428	5.06939954277979	422	328	0.222748815165877	94	104.740630429387	5.05741514669757
SEMA4A	3453	963	675	0.299065420560748	288	278.887923544744	13.4661401500453	962	675	0.298336798336798	287	278.598320301187	13.452156619256
SLC25A44	3632	1936	1123	0.419938016528926	813	533.039647577092	25.7378896460257	1932	1120	0.420289855072464	812	531.938325991189	25.6847121880793
PMF1	1234	261	146	0.440613026819923	115	211.507293354943	10.2126575395347	260	146	0.438461538461538	114	210.696920583468	10.1735285834445
PMF1-BGLAP	1001	0	0	NA	0	0	0	0	0	NA	0	0	0
BGLAP	545	0	0	NA	0	0	0	0	0	NA	0	0	0
PAQR6	2400	2	2	0	0	0.833333333333333	0.0402376098460594	2	2	0	0	0.833333333333333	0.0402376098460594
SMG5	4563	269	237	0.118959107806691	32	58.9524435678282	2.84652650850493	268	236	0.119402985074627	32	58.7332895025203	2.83594462557368
TMEM79	2354	41	39	0.0487804878048781	2	17.4171622769754	0.840989976391727	41	39	0.0487804878048781	2	17.4171622769754	0.840989976391727
C1orf85	1851	373	291	0.219839142091153	82	201.512695840086	9.73006708108925	373	291	0.219839142091153	82	201.512695840086	9.73006708108925
VHLL	1014	0	0	NA	0	0	0	0	0	NA	0	0	0
CCT3	2382	16273	2173	0.866465925152092	14100	6831.65407220823	329.867317392909	16262	2172	0.866437092608535	14090	6827.03610411419	329.64433819477
TSACC	750	48	41	0.145833333333333	7	64	3.09024843617736	48	41	0.145833333333333	7	64	3.09024843617736
RHBG	2025	0	0	NA	0	0	0	0	0	NA	0	0	0
C1orf61	879	1	1	0	0	1.13765642775882	0.0549318905748252	1	1	0	0	1.13765642775882	0.0549318905748252
MIR9-1	89	0	0	NA	0	0	0	0	0	NA	0	0	0
MEF2D	6073	155	148	0.0451612903225806	7	25.5228058620122	1.23237204534284	155	148	0.0451612903225806	7	25.5228058620122	1.23237204534284
IQGAP3	6052	310	239	0.229032258064516	71	51.2227362855254	2.47329657348548	309	238	0.229773462783172	71	51.0575016523463	2.46531819744198
TTC24	2005	7	7	0	0	3.49127182044888	0.168576520053316	7	7	0	0	3.49127182044888	0.168576520053316
APOA1BP	1121	425	288	0.322352941176471	137	379.125780553078	18.306138288573	424	287	0.32311320754717	137	378.233719892953	18.2630650220116
GPATCH4	2155	1806	879	0.51328903654485	927	838.051044083527	40.4654051314988	1803	878	0.513033832501387	925	836.658932714617	40.3981868505495
HAPLN2	1771	0	0	NA	0	0	0	0	0	NA	0	0	0
BCAN	4050	16	16	0	0	3.95061728395062	0.190756076307245	16	16	0	0	3.95061728395062	0.190756076307245
NES	5557	0	0	NA	0	0	0	0	0	NA	0	0	0
CRABP2	1164	5	5	0	0	4.29553264604811	0.207410360031234	5	5	0	0	4.29553264604811	0.207410360031234
ISG20L2	2051	1808	950	0.474557522123894	858	881.52120916626	42.5643677825502	1806	949	0.47452934662237	857	880.546075085324	42.5172833049147
RRNAD1	2269	154	140	0.0909090909090909	14	67.8713089466725	3.27717509896509	154	140	0.0909090909090909	14	67.8713089466725	3.27717509896509
MRPL24	927	1726	624	0.638470451911935	1102	1861.92017259978	89.9030609634933	1726	624	0.638470451911935	1102	1861.92017259978	89.9030609634933
HDGF	2798	590	407	0.310169491525424	183	210.864903502502	10.1816396608328	588	405	0.311224489795918	183	210.150107219442	10.1471256280842
PRCC	2123	295	238	0.193220338983051	57	138.954309938766	6.70942717169338	295	238	0.193220338983051	57	138.954309938766	6.70942717169338
SH2D2A	1845	25	25	0	0	13.550135501355	0.654270078797714	24	24	0	0	13.0081300813008	0.628099275645806
NTRK1	2857	0	0	NA	0	0	0	0	0	NA	0	0	0
INSRR	4193	0	0	NA	0	0	0	0	0	NA	0	0	0
PEAR1	4866	0	0	NA	0	0	0	0	0	NA	0	0	0
LRRC71	1971	0	0	NA	0	0	0	0	0	NA	0	0	0
ARHGEF11	6889	6	6	0	0	0.870953694295253	0.0420541139340438	6	6	0	0	0.870953694295253	0.0420541139340438
MIR765	114	0	0	NA	0	0	0	0	0	NA	0	0	0
ETV3L	1977	3	3	0	0	1.51745068285281	0.0732703062447213	3	3	0	0	1.51745068285281	0.0732703062447213
ETV3	2930	47	47	0	0	16.0409556313993	0.774539657105035	46	46	0	0	15.6996587030717	0.758060089932587
CYCSP52	310	2	2	0	0	6.45161290322581	0.311516979453363	2	2	0	0	6.45161290322581	0.311516979453363
FCRL5	5390	27	27	0	0	5.00927643784787	0.241873573100617	27	27	0	0	5.00927643784787	0.241873573100617
FCRL4	3459	17	17	0	0	4.91471523561723	0.2373076729863	17	17	0	0	4.91471523561723	0.2373076729863
FCRL3	3019	0	0	NA	0	0	0	0	0	NA	0	0	0
FCRL2	2589	7	7	0	0	2.70374662031672	0.130550761957087	7	7	0	0	2.70374662031672	0.130550761957087
FCRL1	3160	3	3	0	0	0.949367088607595	0.0458403150144981	3	3	0	0	0.949367088607595	0.0458403150144981
CD5L	2237	7	7	0	0	3.12919088064372	0.151093394147027	7	7	0	0	3.12919088064372	0.151093394147027
KIRREL	3612	0	0	NA	0	0	0	0	0	NA	0	0	0
LOC646268	835	0	0	NA	0	0	0	0	0	NA	0	0	0
CD1D	3783	0	0	NA	0	0	0	0	0	NA	0	0	0
CD1A	2095	8	8	0	0	3.81861575178998	0.18438236492705	8	8	0	0	3.81861575178998	0.18438236492705
CD1C	2592	27	27	0	0	10.4166666666667	0.502970123075743	27	27	0	0	10.4166666666667	0.502970123075743
CD1B	1396	0	0	NA	0	0	0	0	0	NA	0	0	0
CD1E	2117	0	0	NA	0	0	0	0	0	NA	0	0	0
OR10T2	945	0	0	NA	0	0	0	0	0	NA	0	0	0
OR10K2	939	0	0	NA	0	0	0	0	0	NA	0	0	0
OR10K1	942	0	0	NA	0	0	0	0	0	NA	0	0	0
OR10R2	1008	0	0	NA	0	0	0	0	0	NA	0	0	0
OR6Y1	978	0	0	NA	0	0	0	0	0	NA	0	0	0
OR6P1	954	0	0	NA	0	0	0	0	0	NA	0	0	0
OR10X1	981	0	0	NA	0	0	0	0	0	NA	0	0	0
OR10Z1	942	0	0	NA	0	0	0	0	0	NA	0	0	0
SPTA1	8017	0	0	NA	0	0	0	0	0	NA	0	0	0
OR6K2	975	0	0	NA	0	0	0	0	0	NA	0	0	0
OR6K3	948	0	0	NA	0	0	0	0	0	NA	0	0	0
OR6K6	1032	0	0	NA	0	0	0	0	0	NA	0	0	0
OR6N1	939	0	0	NA	0	0	0	0	0	NA	0	0	0
OR6N2	954	0	0	NA	0	0	0	0	0	NA	0	0	0
MNDA	1667	703	457	0.349928876244666	246	421.715656868626	20.3625960804654	703	457	0.349928876244666	246	421.715656868626	20.3625960804654
PYHIN1	2093	7	7	0	0	3.34448160535117	0.161488735168132	7	7	0	0	3.34448160535117	0.161488735168132
IFI16	2902	5218	1731	0.668263702568034	3487	1798.07029634735	86.8200612722556	4867	1617	0.667762482021779	3250	1677.11922811854	80.9799229996297
AIM2	1484	233	192	0.175965665236052	41	157.008086253369	7.58115614080743	233	192	0.175965665236052	41	157.008086253369	7.58115614080743
CADM3	3698	0	0	NA	0	0	0	0	0	NA	0	0	0
LOC100131825	3294	0	0	NA	0	0	0	0	0	NA	0	0	0
DARC	2210	72	61	0.152777777777778	11	32.579185520362	1.57309026728486	72	61	0.152777777777778	11	32.579185520362	1.57309026728486
FCER1A	1165	0	0	NA	0	0	0	0	0	NA	0	0	0
OR10J3	990	0	0	NA	0	0	0	0	0	NA	0	0	0
OR10J1	1089	0	0	NA	0	0	0	0	0	NA	0	0	0
OR10J5	930	0	0	NA	0	0	0	0	0	NA	0	0	0
APCS	931	0	0	NA	0	0	0	0	0	NA	0	0	0
CRP	2015	0	0	NA	0	0	0	0	0	NA	0	0	0
DUSP23	685	3	3	0	0	4.37956204379562	0.211467730577831	3	3	0	0	4.37956204379562	0.211467730577831
FCRL6	1943	0	0	NA	0	0	0	0	0	NA	0	0	0
SLAMF8	3300	0	0	NA	0	0	0	0	0	NA	0	0	0
C1orf204	2501	0	0	NA	0	0	0	0	0	NA	0	0	0
VSIG8	1818	0	0	NA	0	0	0	0	0	NA	0	0	0
CCDC19	1795	13	13	0	0	7.24233983286908	0.349697333481074	13	13	0	0	7.24233983286908	0.349697333481074
TAGLN2	1360	8005	1277	0.840474703310431	6728	5886.02941176471	284.207706015623	7976	1270	0.840772316950853	6706	5864.70588235294	283.178096587209
IGSF9	4044	2	2	0	0	0.494559841740851	0.0238798871489967	2	2	0	0	0.494559841740851	0.0238798871489967
SLAMF9	1156	0	0	NA	0	0	0	0	0	NA	0	0	0
LOC100505633	1138	0	0	NA	0	0	0	0	0	NA	0	0	0
PIGM	4322	669	469	0.298953662182362	200	154.789449329014	7.47402896446472	669	469	0.298953662182362	200	154.789449329014	7.47402896446472
KCNJ10	5306	0	0	NA	0	0	0	0	0	NA	0	0	0
KCNJ9	3029	0	0	NA	0	0	0	0	0	NA	0	0	0
IGSF8	2334	24	24	0	0	10.2827763496144	0.496505211468086	24	24	0	0	10.2827763496144	0.496505211468086
ATP1A2	5457	0	0	NA	0	0	0	0	0	NA	0	0	0
ATP1A4	3955	32	32	0	0	8.09102402022756	0.390676161337214	32	32	0	0	8.09102402022756	0.390676161337214
CASQ1	1958	4	4	0	0	2.04290091930541	0.0986417401742009	4	4	0	0	2.04290091930541	0.0986417401742009
PEA15	2469	375	290	0.226666666666667	85	151.883353584447	7.33370774837049	374	289	0.227272727272727	85	151.478331308222	7.31415119437484
DCAF8	4690	1946	1174	0.396711202466598	772	414.925373134328	20.0347263352917	1943	1173	0.396294390118374	770	414.285714285714	20.0038403234696
PEX19	3669	2283	1167	0.488830486202365	1116	622.240392477514	30.0449593715629	2279	1165	0.488810881965774	1114	621.150177159989	29.9923181812492
COPA	5666	7889	2859	0.63759665356826	5030	1392.34027532651	67.2293337258516	7883	2855	0.637828237980464	5028	1391.28132721497	67.1782022767003
SUMO1P3	1206	557	153	0.725314183123878	404	461.857379767828	22.3008444619454	78	63	0.192307692307692	15	64.6766169154229	3.122918973127
NCSTN	2935	2133	1092	0.488045007032349	1041	726.746166950596	35.0910344674527	2131	1091	0.488033786954481	1040	726.064735945485	35.0581314815479
NHLH1	2559	6	6	0	0	2.34466588511137	0.113212501325372	6	6	0	0	2.34466588511137	0.113212501325372
VANGL2	5352	9	9	0	0	1.68161434977578	0.0811969705413755	9	9	0	0	1.68161434977578	0.0811969705413755
SLAMF6	2746	1534	868	0.434159061277705	666	558.630735615441	26.9735587052535	1533	867	0.434442270058708	666	558.266569555717	26.9559748990572
CD84	8279	667	565	0.152923538230885	102	80.5652856625196	3.89010543794975	666	564	0.153153153153153	102	80.4444981277932	3.88427319591384
SLAMF1	2001	3053	1083	0.645266950540452	1970	1525.73713143428	73.6704185067583	3044	1079	0.645532194480946	1965	1521.23938030985	73.4532440008425
CD48	1906	5520	1030	0.813405797101449	4490	2896.11752360965	139.839416380009	5511	1029	0.813282525857376	4482	2891.39559286464	139.611417331564
SLAMF7	2657	3340	1420	0.574850299401198	1920	1257.05683101242	60.697154784722	3337	1418	0.575067425831585	1919	1255.92773805043	60.6426363822207
LY9	3478	124	114	0.0806451612903226	10	35.6526739505463	1.72149406126902	124	114	0.0806451612903226	10	35.6526739505463	1.72149406126902
CD244	2525	20	20	0	0	7.92079207920792	0.382456489625911	20	20	0	0	7.92079207920792	0.382456489625911
ITLN1	1182	0	0	NA	0	0	0	0	0	NA	0	0	0
ITLN2	1150	2	2	0	0	1.73913043478261	0.0839741422874284	2	2	0	0	1.73913043478261	0.0839741422874284
F11R	4830	1420	874	0.384507042253521	546	293.995859213251	14.1956288152558	1417	872	0.384615384615385	545	293.374741200828	14.1656380501531
TSTD1	672	490	217	0.557142857142857	273	729.166666666667	35.207908615302	483	212	0.561076604554865	271	718.75	34.7049384922263
USF1	1835	1124	593	0.472419928825623	531	612.534059945504	29.576287825812	1121	592	0.471900089206066	529	610.899182561308	29.4973475558143
ARHGAP30	4425	441	344	0.219954648526077	97	99.6610169491525	4.81214534023382	440	344	0.218181818181818	96	99.4350282485876	4.80123344603828
PVRL4	3502	254	222	0.125984251968504	32	72.5299828669332	3.50211978328924	254	222	0.125984251968504	32	72.5299828669332	3.50211978328924
KLHDC9	1368	16	15	0.0625	1	11.6959064327485	0.564738383804343	16	15	0.0625	1	11.6959064327485	0.564738383804343
PFDN2	642	264	175	0.337121212121212	89	411.214953271028	19.8555682231022	261	173	0.337164750957854	88	406.542056074766	19.6299367660215
NIT1	3196	660	408	0.381818181818182	252	206.508135168961	9.97127252755916	660	408	0.381818181818182	252	206.508135168961	9.97127252755916
DEDD	2436	1401	636	0.546038543897216	765	575.12315270936	27.7698972385858	1400	636	0.545714285714286	764	574.712643678161	27.7500757559031
UFC1	1122	1712	572	0.66588785046729	1140	1525.84670231729	73.6757091512874	1711	572	0.665692577440093	1139	1524.95543672014	73.6326742744467
USP21	2354	96	91	0.0520833333333333	5	40.7816482582838	1.96914726179526	96	91	0.0520833333333333	5	40.7816482582838	1.96914726179526
PPOX	1768	371	292	0.212938005390836	79	209.841628959276	10.1322307146299	371	292	0.212938005390836	79	209.841628959276	10.1322307146299
B4GALT3	2415	2133	953	0.553211439287389	1180	883.229813664596	42.6468679759726	2131	952	0.553261379633975	1179	882.4016563147	42.606880289169
ADAMTS4	4332	2	2	0	0	0.461680517082179	0.0222923046238556	2	2	0	0	0.461680517082179	0.0222923046238556
NDUFS2	2275	6760	1454	0.78491124260355	5306	2971.42857142857	143.475820251092	6744	1452	0.784697508896797	5292	2964.3956043956	143.136232510853
FCER1G	591	15	14	0.0666666666666667	1	25.3807106598985	1.22551095977846	15	14	0.0666666666666667	1	25.3807106598985	1.22551095977846
APOA2	473	0	0	NA	0	0	0	0	0	NA	0	0	0
TOMM40L	2678	185	163	0.118918918918919	22	69.0814040328603	3.33560469971068	184	162	0.119565217391304	22	68.7079910380881	3.31757440403657
MIR5187	76	0	0	NA	0	0	0	0	0	NA	0	0	0
NR1I3	1408	0	0	NA	0	0	0	0	0	NA	0	0	0
PCP4L1	1424	10	10	0	0	7.02247191011236	0.339080981848816	10	10	0	0	7.02247191011236	0.339080981848816
MPZ	1955	5	5	0	0	2.55754475703325	0.123491385716806	5	5	0	0	2.55754475703325	0.123491385716806
SDHC	2852	1393	576	0.586503948312994	817	488.429172510519	23.5838669770943	881	393	0.553916004540295	488	308.90603085554	14.915568418392
C1orf192	783	13	13	0	0	16.602809706258	0.801668855170533	13	13	0	0	16.602809706258	0.801668855170533
FCGR2A	2429	125	79	0.368	46	51.4615067929189	2.48482563890857	24	19	0.208333333333333	5	9.88060930424043	0.477086522670445
HSPA6	2652	61	59	0.0327868852459016	2	23.0015082956259	1.11063086000436	40	40	0	0	15.0829562594268	0.728282531150397
FCGR3A	2401	0	0	NA	0	0	0	0	0	NA	0	0	0
FCGR2C	2488	564	322	0.429078014184397	242	226.688102893891	10.9456649291853	72	60	0.166666666666667	12	28.9389067524116	1.39731892713004
HSPA7	2493	35	34	0.0285714285714286	1	14.0393100681909	0.677889937238065	16	16	0	0	6.41797031688728	0.309892542737401
FCGR3B	2739	0	0	NA	0	0	0	0	0	NA	0	0	0
FCGR2B	2161	1575	698	0.556825396825397	877	728.829245719574	35.1916162003944	1218	542	0.555008210180624	676	563.627950023137	27.2148498616384
RPL31P11	1548	1	1	0	0	0.645994832041344	0.0311919456171003	1	1	0	0	0.645994832041344	0.0311919456171003
FCRLA	2363	7704	1748	0.773104880581516	5956	3260.26237833263	157.422198690161	7701	1747	0.773146344630567	5954	3258.9928057554	157.36089721092
FCRLB	1768	15	15	0	0	8.4841628959276	0.409658923772098	15	15	0	0	8.4841628959276	0.409658923772098
DUSP12	1249	434	289	0.334101382488479	145	347.477982385909	16.7780201824081	434	289	0.334101382488479	145	347.477982385909	16.7780201824081
ATF6	7546	1507	978	0.351028533510285	529	199.708454810496	9.64294906514894	1503	976	0.350632069194943	527	199.17837264776	9.61735397804834
OLFML2B	3160	0	0	NA	0	0	0	0	0	NA	0	0	0
NOS1AP	6885	0	0	NA	0	0	0	0	0	NA	0	0	0
MIR4654	76	0	0	NA	0	0	0	0	0	NA	0	0	0
MIR556	95	0	0	NA	0	0	0	0	0	NA	0	0	0
C1orf111	1173	0	0	NA	0	0	0	0	0	NA	0	0	0
C1orf226	4252	0	0	NA	0	0	0	0	0	NA	0	0	0
SH2D1B	2535	0	0	NA	0	0	0	0	0	NA	0	0	0
UHMK1	8658	1016	831	0.182086614173228	185	117.348117348117	5.66616931442777	1012	828	0.181818181818182	184	116.886116886117	5.64386156122137
UAP1	2327	333	271	0.186186186186186	62	143.102707348517	6.90973308744536	330	269	0.184848484848485	61	141.813493768801	6.84748323981072
DDR2	3244	226	208	0.079646017699115	18	69.6670776818742	3.36388402905404	226	208	0.079646017699115	18	69.6670776818742	3.36388402905404
HSD17B7	1519	471	317	0.326963906581741	154	310.0724160632	14.9718874818912	407	272	0.331695331695332	135	267.939433838051	12.9374908813795
C1orf110	1552	0	0	NA	0	0	0	0	0	NA	0	0	0
RGS4	3978	0	0	NA	0	0	0	0	0	NA	0	0	0
RGS5	7424	112	98	0.125	14	15.0862068965517	0.728439488592455	112	98	0.125	14	15.0862068965517	0.728439488592455
NUF2	1989	788	499	0.366751269035533	289	396.178984414279	19.1295544848838	788	499	0.366751269035533	289	396.178984414279	19.1295544848838
PBX1	6903	0	0	NA	0	0	0	0	0	NA	0	0	0
LOC100505795	1963	0	0	NA	0	0	0	0	0	NA	0	0	0
LMX1A	3717	0	0	NA	0	0	0	0	0	NA	0	0	0
RXRG	2703	0	0	NA	0	0	0	0	0	NA	0	0	0
LOC400794	1752	0	0	NA	0	0	0	0	0	NA	0	0	0
LRRC52	1122	0	0	NA	0	0	0	0	0	NA	0	0	0
MGST3	1518	931	344	0.630504833512352	587	613.3069828722	29.6136085112105	926	341	0.631749460043197	585	610.013175230567	29.4545665750601
ALDH9A1	2500	3227	1234	0.617601487449644	1993	1290.8	62.3264481471522	3224	1233	0.617555831265509	1991	1289.6	62.2685059889739
LOC440700	1210	1	1	0	0	0.826446280991736	0.0399050676159267	1	1	0	0	0.826446280991736	0.0399050676159267
TMCO1	4670	2734	887	0.675566934893928	1847	585.438972162741	28.2679979406749	2728	885	0.67558651026393	1843	584.154175588865	28.2059613687495
UCK2	4920	1501	974	0.35109926715523	527	305.081300813008	14.7308908241305	1498	973	0.350467289719626	525	304.471544715447	14.7014486705846
MIR3658	56	0	0	NA	0	0	0	0	0	NA	0	0	0
FAM78B	1481	1	1	0	0	0.675219446320054	0.0326030599697983	1	1	0	0	0.675219446320054	0.0326030599697983
MIR921	56	0	0	NA	0	0	0	0	0	NA	0	0	0
FMO9P	1362	0	0	NA	0	0	0	0	0	NA	0	0	0
POGK	3852	733	549	0.251023192360164	184	190.290758047767	9.18821433556435	731	547	0.251709986320109	184	189.771547248183	9.1631441736665
TADA1	2247	1447	716	0.505183137525916	731	643.969737427681	31.0941636567413	1439	712	0.505211952744962	727	640.409434801958	30.922253975156
ILDR2	8127	50	47	0.06	3	6.15233173372708	0.297066148734289	50	47	0.06	3	6.15233173372708	0.297066148734289
MAEL	1731	0	0	NA	0	0	0	0	0	NA	0	0	0
GPA33	2793	7	7	0	0	2.5062656641604	0.121015367958074	7	7	0	0	2.5062656641604	0.121015367958074
DUSP27	4034	0	0	NA	0	0	0	0	0	NA	0	0	0
POU2F1	14269	895	693	0.225698324022346	202	62.7233863620436	3.02860697839147	892	690	0.226457399103139	202	62.5131403742379	3.01845522315663
CD247	1681	0	0	NA	0	0	0	0	0	NA	0	0	0
CREG1	2025	127	108	0.149606299212598	19	62.716049382716	3.02825271137751	127	108	0.149606299212598	19	62.716049382716	3.02825271137751
RCSD1	2991	571	399	0.30122591943958	172	190.906051487797	9.21792386042124	571	399	0.30122591943958	172	190.906051487797	9.21792386042124
MPZL1	5010	417	353	0.15347721822542	64	83.2335329341317	4.01894210917528	417	353	0.15347721822542	64	83.2335329341317	4.01894210917528
ADCY10	5421	0	0	NA	0	0	0	0	0	NA	0	0	0
MPC2	2523	1331	571	0.570999248685199	760	527.546571541815	25.472655745591	1331	571	0.570999248685199	760	527.546571541815	25.472655745591
DCAF6	3619	482	394	0.182572614107884	88	133.185962973197	6.43090177810466	480	392	0.183333333333333	88	132.633324122686	6.40421753836149
GPR161	9095	6	6	0	0	0.659703133589885	0.0318538527643351	6	6	0	0	0.659703133589885	0.0318538527643351
TIPRL	3219	1679	738	0.560452650387135	941	521.590556073315	25.1850687536007	1678	738	0.560190703218117	940	521.279900590245	25.1700687126515
SFT2D2	856	274	201	0.266423357664234	73	320.093457943925	15.4557548100284	274	201	0.266423357664234	73	320.093457943925	15.4557548100284
ANKRD36BP1	1850	234	190	0.188034188034188	44	126.486486486486	6.10741667285054	231	187	0.19047619047619	44	124.864864864865	6.02911645909604
TBX19	2822	35	35	0	0	12.4025513819986	0.598858828325477	35	35	0	0	12.4025513819986	0.598858828325477
MIR557	98	0	0	NA	0	0	0	0	0	NA	0	0	0
LOC100505918	2441	0	0	NA	0	0	0	0	0	NA	0	0	0
XCL2	565	1	1	0	0	1.76991150442478	0.0854604102925156	0	0	NA	0	0	0
XCL1	1367	16	16	0	0	11.7044623262619	0.565151506250433	15	15	0	0	10.9729334308705	0.529829537109781
DPT	1728	0	0	NA	0	0	0	0	0	NA	0	0	0
LINC00626	955	0	0	NA	0	0	0	0	0	NA	0	0	0
ATP1B1	2200	60	58	0.0333333333333333	2	27.2727272727273	1.31686723132558	60	58	0.0333333333333333	2	27.2727272727273	1.31686723132558
NME7	1623	104	85	0.182692307692308	19	64.0788662969809	3.09405650572287	104	85	0.182692307692308	19	64.0788662969809	3.09405650572287
BLZF1	2316	300	226	0.246666666666667	74	129.533678756477	6.25455075327349	300	226	0.246666666666667	74	129.533678756477	6.25455075327349
C1orf114	1866	1	1	0	0	0.535905680600214	0.025876276428334	1	1	0	0	0.535905680600214	0.025876276428334
SLC19A2	3636	34	33	0.0294117647058824	1	9.35093509350935	0.451511133586146	34	33	0.0294117647058824	1	9.35093509350935	0.451511133586146
F5	9179	24	24	0	0	2.61466390674365	0.12624939138975	24	24	0	0	2.61466390674365	0.12624939138975
SELP	3171	0	0	NA	0	0	0	0	0	NA	0	0	0
SELL	2495	1360	771	0.433088235294118	589	545.090180360721	26.3197512099275	1355	769	0.432472324723247	586	543.086172344689	26.2229874187145
SELE	3875	0	0	NA	0	0	0	0	0	NA	0	0	0
METTL18	1475	437	296	0.322654462242563	141	296.271186440678	14.305493290355	437	296	0.322654462242563	141	296.271186440678	14.305493290355
C1orf112	3363	1641	927	0.435100548446069	714	487.957181088314	23.5610768090575	1636	923	0.435819070904646	713	486.470413321439	23.4892880314552
SCYL3	3090	481	381	0.207900207900208	100	155.663430420712	7.51622925668139	481	381	0.207900207900208	100	155.663430420712	7.51622925668139
KIFAP3	4573	959	641	0.331595411887383	318	209.709162475399	10.1258345529948	949	640	0.325605900948367	309	207.522414170129	10.020247122828
METTL11B	938	0	0	NA	0	0	0	0	0	NA	0	0	0
MIR3119-2	85	0	0	NA	0	0	0	0	0	NA	0	0	0
MIR3119-1	85	0	0	NA	0	0	0	0	0	NA	0	0	0
LOC284688	1725	0	0	NA	0	0	0	0	0	NA	0	0	0
GORAB	3530	278	230	0.172661870503597	48	78.7535410764873	3.80262511179757	278	230	0.172661870503597	48	78.7535410764873	3.80262511179757
PRRX1	4071	19	19	0	0	4.6671579464505	0.225354336647054	19	19	0	0	4.6671579464505	0.225354336647054
MROH9	3696	0	0	NA	0	0	0	0	0	NA	0	0	0
FMO3	2087	0	0	NA	0	0	0	0	0	NA	0	0	0
MIR1295A	79	0	0	NA	0	0	0	0	0	NA	0	0	0
MIR1295B	60	0	0	NA	0	0	0	0	0	NA	0	0	0
FMO6P	2125	0	0	NA	0	0	0	0	0	NA	0	0	0
FMO2	5181	0	0	NA	0	0	0	0	0	NA	0	0	0
FMO1	2126	0	0	NA	0	0	0	0	0	NA	0	0	0
FMO4	2139	34	33	0.0294117647058824	1	15.8952781673679	0.767505601551765	34	33	0.0294117647058824	1	15.8952781673679	0.767505601551765
TOP1P1	2429	50	26	0.48	24	20.5846027171676	0.993930255563428	7	3	0.571428571428571	4	2.88184438040346	0.13915023577888
PRRC2C	10384	3965	2031	0.487767969735183	1934	381.837442218798	18.4370712295407	3960	2028	0.487878787878788	1932	381.35593220339	18.4138214549764
MYOC	2045	0	0	NA	0	0	0	0	0	NA	0	0	0
VAMP4	5155	121	115	0.0495867768595041	6	23.4723569350145	1.13336584862228	121	115	0.0495867768595041	6	23.4723569350145	1.13336584862228
METTL13	3407	726	545	0.24931129476584	181	213.090695626651	10.2891123269407	725	544	0.249655172413793	181	212.797182271793	10.2749399959119
DNM3	7644	0	0	NA	0	0	0	0	0	NA	0	0	0
DNM3OS	6252	0	0	NA	0	0	0	0	0	NA	0	0	0
MIR214	110	0	0	NA	0	0	0	0	0	NA	0	0	0
MIR3120	81	0	0	NA	0	0	0	0	0	NA	0	0	0
MIR199A2	110	0	0	NA	0	0	0	0	0	NA	0	0	0
C1orf105	985	0	0	NA	0	0	0	0	0	NA	0	0	0
PIGC	1500	594	379	0.361952861952862	215	396	19.1209121988474	594	379	0.361952861952862	215	396	19.1209121988474
SUCO	5655	184	166	0.0978260869565217	18	32.5375773651636	1.57108121202651	184	166	0.0978260869565217	18	32.5375773651636	1.57108121202651
FASLG	1859	0	0	NA	0	0	0	0	0	NA	0	0	0
TNFSF18	748	0	0	NA	0	0	0	0	0	NA	0	0	0
TNFSF4	3493	788	601	0.237309644670051	187	225.594045233324	10.8928382108313	786	599	0.237913486005089	187	225.021471514457	10.8651914133419
LOC100506023	5619	12	12	0	0	2.13561131873999	0.103118274031546	12	12	0	0	2.13561131873999	0.103118274031546
PRDX6	1670	2301	869	0.622338113863538	1432	1377.84431137725	66.529394195772	2280	857	0.624122807017544	1423	1365.26946107784	65.9222158915081
SLC9C2	4427	0	0	NA	0	0	0	0	0	NA	0	0	0
ANKRD45	2671	0	0	NA	0	0	0	0	0	NA	0	0	0
LOC730159	631	0	0	NA	0	0	0	0	0	NA	0	0	0
KLHL20	3464	483	399	0.173913043478261	84	139.434180138568	6.73259776754505	482	398	0.174273858921162	84	139.145496535797	6.71865864173233
CENPL	2787	836	539	0.355263157894737	297	299.964119124507	14.4838070317786	835	539	0.354491017964072	296	299.605310369573	14.4664819037501
DARS2	3348	2766	1371	0.504338394793926	1395	826.164874551971	39.891479868889	2760	1368	0.504347826086956	1392	824.372759856631	39.8049473745964
GAS5-AS1	694	7	7	0	0	10.0864553314121	0.48702582522608	7	7	0	0	10.0864553314121	0.48702582522608
GAS5	632	2155	616	0.71415313225058	1539	3409.81012658228	164.643131427072	2140	613	0.713551401869159	1527	3386.07594936709	163.49712355171
SNORD81	43	39	26	0.333333333333333	13	906.976744186047	43.7934916464089	39	26	0.333333333333333	13	906.976744186047	43.7934916464089
SNORD47	77	143	56	0.608391608391608	87	1857.14285714286	89.6723876569325	143	56	0.608391608391608	87	1857.14285714286	89.6723876569325
SNORD80	71	252	97	0.615079365079365	155	3549.29577464789	171.378214330259	252	97	0.615079365079365	155	3549.29577464789	171.378214330259
SNORD79	81	34	21	0.382352941176471	13	419.753086419753	20.2678331076448	34	21	0.382352941176471	13	419.753086419753	20.2678331076448
SNORD78	54	22	20	0.0909090909090909	2	407.407407407407	19.6717203691846	22	20	0.0909090909090909	2	407.407407407407	19.6717203691846
SNORD44	61	13	12	0.0769230769230769	1	213.114754098361	10.2902739934185	13	12	0.0769230769230769	1	213.114754098361	10.2902739934185
SNORD77	61	17	15	0.117647058823529	2	278.688524590164	13.4565121452395	17	15	0.117647058823529	2	278.688524590164	13.4565121452395
SNORD76	81	23	17	0.260869565217391	6	283.950617283951	13.7105929845832	23	17	0.260869565217391	6	283.950617283951	13.7105929845832
SNORD75	60	7	6	0.142857142857143	1	116.666666666667	5.63326537844832	7	6	0.142857142857143	1	116.666666666667	5.63326537844832
SNORD74	72	4	3	0.25	1	55.5555555555556	2.68250732307063	4	3	0.25	1	55.5555555555556	2.68250732307063
ZBTB37	2374	39	38	0.0256410256410256	1	16.4279696714406	0.793226681042789	38	37	0.0263157894736842	1	16.0067396798652	0.772887535375025
SERPINC1	1599	1	1	0	0	0.625390869293308	0.0301970805598945	1	1	0	0	0.625390869293308	0.0301970805598945
RC3H1	10996	1583	1138	0.281111813013266	445	143.961440523827	6.95119713200932	1582	1137	0.281289506953224	445	143.870498363041	6.94680597778822
RABGAP1L	10393	3471	1869	0.461538461538462	1602	333.974790724526	16.1260167931114	3452	1862	0.460602549246813	1590	332.146637159627	16.0377441572517
GPR52	1472	0	0	NA	0	0	0	0	0	NA	0	0	0
CACYBP	3315	6740	1382	0.794955489614243	5358	2033.18250377074	98.1724851990735	5492	1197	0.782046613255645	4295	1656.71191553544	79.9945532215596
MRPS14	2237	1710	638	0.626900584795322	1072	764.416629414394	36.9099577130594	1707	637	0.626830697129467	1070	763.075547608404	36.8452034012821
TNN	5008	5	5	0	0	0.998402555910543	0.0482079990168444	5	5	0	0	0.998402555910543	0.0482079990168444
KIAA0040	4818	899	686	0.236929922135706	213	186.591946865919	9.00961675008902	893	682	0.236282194848824	211	185.346616853466	8.9494858262842
TNR	5190	0	0	NA	0	0	0	0	0	NA	0	0	0
RFWD2	2774	226	190	0.15929203539823	36	81.4708002883922	3.93382833102066	226	190	0.15929203539823	36	81.4708002883922	3.93382833102066
SCARNA3	144	1	1	0	0	6.94444444444444	0.335313415383829	1	1	0	0	6.94444444444444	0.335313415383829
PAPPA2	7695	0	0	NA	0	0	0	0	0	NA	0	0	0
ASTN1	7340	0	0	NA	0	0	0	0	0	NA	0	0	0
MIR488	83	0	0	NA	0	0	0	0	0	NA	0	0	0
FAM5B	3558	0	0	NA	0	0	0	0	0	NA	0	0	0
SEC16B	4024	0	0	NA	0	0	0	0	0	NA	0	0	0
LOC730102	2974	0	0	NA	0	0	0	0	0	NA	0	0	0
RASAL2-AS1	2338	0	0	NA	0	0	0	0	0	NA	0	0	0
RASAL2	11040	11	11	0	0	0.996376811594203	0.0481101856855058	11	11	0	0	0.996376811594203	0.0481101856855058
TEX35	1391	0	0	NA	0	0	0	0	0	NA	0	0	0
C1orf220	2577	10	10	0	0	3.88048117966628	0.187369545266866	10	10	0	0	3.88048117966628	0.187369545266866
MIR4424	86	0	0	NA	0	0	0	0	0	NA	0	0	0
RALGPS2	5833	7	7	0	0	1.20006857534716	0.0579454693480026	7	7	0	0	1.20006857534716	0.0579454693480026
ANGPTL1	3546	0	0	NA	0	0	0	0	0	NA	0	0	0
FAM20B	5946	177	160	0.096045197740113	17	29.7679112008073	1.43734751619627	176	159	0.0965909090909091	17	29.5997309115372	1.42922690876013
TOR3A	2122	206	173	0.160194174757282	33	97.0782280867107	4.6874350395598	206	173	0.160194174757282	33	97.0782280867107	4.6874350395598
ABL2	12649	226	211	0.0663716814159292	15	17.8670250612697	0.862711660230162	225	211	0.0622222222222222	14	17.7879674282552	0.858894351999055
SOAT1	7026	1496	988	0.339572192513369	508	212.923427270139	10.281035752298	1488	983	0.339381720430108	505	211.784799316823	10.2260569514836
AXDND1	3862	0	0	NA	0	0	0	0	0	NA	0	0	0
NPHS2	1871	0	0	NA	0	0	0	0	0	NA	0	0	0
TDRD5	4290	0	0	NA	0	0	0	0	0	NA	0	0	0
FAM163A	2909	0	0	NA	0	0	0	0	0	NA	0	0	0
TOR1AIP2	14737	2889	1461	0.494288681204569	1428	196.037185315872	9.46568133367163	2879	1455	0.494616186175755	1424	195.35862115763	9.43291677384584
TOR1AIP1	4054	1532	951	0.379242819843342	581	377.898371978293	18.2468727037483	1530	950	0.379084967320261	580	377.405032067094	18.2230517211063
CEP350	13456	1336	1101	0.175898203592814	235	99.2865636147444	4.79406481162325	1336	1101	0.175898203592814	235	99.2865636147444	4.79406481162325
QSOX1	3316	43	39	0.0930232558139535	4	12.9674306393245	0.626134097725171	43	39	0.0930232558139535	4	12.9674306393245	0.626134097725171
FLJ23867	2716	0	0	NA	0	0	0	0	0	NA	0	0	0
LHX4	1879	0	0	NA	0	0	0	0	0	NA	0	0	0
LOC100527964	2657	27	27	0	0	10.1618366578848	0.490665622511225	27	27	0	0	10.1618366578848	0.490665622511225
ACBD6	1616	346	245	0.291907514450867	101	214.108910891089	10.3382769852004	346	245	0.291907514450867	101	214.108910891089	10.3382769852004
MIR3121	77	0	0	NA	0	0	0	0	0	NA	0	0	0
XPR1	8496	119	112	0.0588235294117647	7	14.0065913370998	0.676310108994502	119	112	0.0588235294117647	7	14.0065913370998	0.676310108994502
KIAA1614	4155	6	6	0	0	1.44404332129964	0.0697258221159153	6	6	0	0	1.44404332129964	0.0697258221159153
STX6	4535	250	233	0.068	17	55.1267916207277	2.66180439995983	249	232	0.0682730923694779	17	54.9062844542448	2.65115718235999
MR1	7860	1299	875	0.326404926866821	424	165.267175572519	7.97994735725667	1295	872	0.326640926640927	423	164.758269720102	7.95537477109114
IER5	2342	121	88	0.272727272727273	33	51.665243381725	2.49466308695467	121	88	0.272727272727273	33	51.665243381725	2.49466308695467
GM140	259	1	1	0	0	3.86100386100386	0.186429080367843	1	1	0	0	3.86100386100386	0.186429080367843
CACNA1E	15088	211	195	0.0758293838862559	16	13.9846235418876	0.675249391106989	210	194	0.0761904761904762	16	13.9183457051962	0.672049157025913
ZNF648	3649	0	0	NA	0	0	0	0	0	NA	0	0	0
GLUL	4950	8560	2099	0.754789719626168	6461	1729.29292929293	83.4991370381258	8534	2092	0.754862901335833	6442	1724.0404040404	83.2455181639445
TEDDM1	2500	0	0	NA	0	0	0	0	0	NA	0	0	0
LINC00272	738	0	0	NA	0	0	0	0	0	NA	0	0	0
RGSL1	3760	0	0	NA	0	0	0	0	0	NA	0	0	0
RNASEL	4241	488	406	0.168032786885246	82	115.067201131809	5.55603497426371	488	406	0.168032786885246	82	115.067201131809	5.55603497426371
RGS16	2432	2422	1129	0.533856317093311	1293	995.888157894737	48.0865909772151	2419	1129	0.533278214138074	1290	994.654605263158	48.0270287257982
LOC284648	1490	2	2	0	0	1.34228187919463	0.0648122574701629	2	2	0	0	1.34228187919463	0.0648122574701629
RGS8	912	1	1	0	0	1.09649122807018	0.0529442234816572	1	1	0	0	1.09649122807018	0.0529442234816572
NPL	3166	363	290	0.201101928374656	73	114.655716993051	5.53616640838392	359	289	0.194986072423398	70	113.39229311434	5.47516181986178
DHX9	4673	6219	2368	0.619231387682907	3851	1330.83672159212	64.2596265266793	6205	2361	0.619500402900886	3844	1327.84078750267	64.1149674542603
SHCBP1L	2365	0	0	NA	0	0	0	0	0	NA	0	0	0
LAMC1	7889	486	432	0.111111111111111	54	61.6047661300545	2.97459425303864	486	432	0.111111111111111	54	61.6047661300545	2.97459425303864
LAMC2	6503	69	65	0.0579710144927536	4	10.6104874673228	0.512328785983965	69	65	0.0579710144927536	4	10.6104874673228	0.512328785983965
NMNAT2	5765	13	13	0	0	2.25498699045967	0.108882344076067	13	13	0	0	2.25498699045967	0.108882344076067
SMG7-AS1	2454	2	2	0	0	0.814995925020375	0.0393521856685178	2	2	0	0	0.814995925020375	0.0393521856685178
SMG7	6076	1271	955	0.248623131392604	316	209.183673469388	10.1004612470721	1270	954	0.248818897637795	316	209.019091507571	10.0925143853513
NCF2	2494	1625	869	0.465230769230769	756	651.563753007217	31.4608417000064	1623	868	0.465187923598275	755	650.761828388132	31.4221206640679
ARPC5	2086	10035	1743	0.826307922272048	8292	4810.64237775647	232.282501326102	10016	1740	0.826277955271565	8276	4801.53403643337	231.842703864697
RGL1	5113	750	590	0.213333333333333	160	146.684920790143	7.08270073566468	749	590	0.212283044058745	159	146.489340895756	7.07325713468379
APOBEC4	2778	0	0	NA	0	0	0	0	0	NA	0	0	0
GLT25D2	5182	6	6	0	0	1.15785411038209	0.055907138342653	6	6	0	0	1.15785411038209	0.055907138342653
TSEN15	2075	1423	695	0.511595221363317	728	685.78313253012	33.1131289509065	1419	693	0.511627906976744	726	683.855421686747	33.0200491787325
C1orf21	10308	2	2	0	0	0.194024058983314	0.00936847726334329	2	2	0	0	0.194024058983314	0.00936847726334329
EDEM3	6632	560	433	0.226785714285714	127	84.4390832328106	4.07715226425693	559	432	0.227191413237925	127	84.2882991556092	4.06987163521361
FAM129A	6926	1659	1180	0.288728149487643	479	239.532197516604	11.5658437310908	1658	1180	0.288299155609168	478	239.387814034075	11.5588721556049
RNF2	3551	224	194	0.133928571428571	30	63.0808223035765	3.0458658199439	224	194	0.133928571428571	30	63.0808223035765	3.0458658199439
TRMT1L	4521	280	243	0.132142857142857	37	61.933200619332	2.99045275564609	280	243	0.132142857142857	37	61.933200619332	2.99045275564609
SWT1	3945	89	84	0.0561797752808989	5	22.5602027883397	1.08932236541423	89	84	0.0561797752808989	5	22.5602027883397	1.08932236541423
IVNS1ABP	4197	2510	1278	0.490836653386454	1232	598.046223492971	28.8767407329833	2507	1277	0.490626246509773	1230	597.331427209912	28.8422267002347
LOC100288079	666	0	0	NA	0	0	0	0	0	NA	0	0	0
HMCN1	18212	0	0	NA	0	0	0	0	0	NA	0	0	0
MIR548F1	82	0	0	NA	0	0	0	0	0	NA	0	0	0
RNU6-72	46	0	0	NA	0	0	0	0	0	NA	0	0	0
PRG4	5044	4	4	0	0	0.793021411578113	0.0382911433903817	4	4	0	0	0.793021411578113	0.0382911433903817
TPR	9706	2484	1705	0.313607085346216	779	255.924170616114	12.357332312913	2470	1700	0.311740890688259	770	254.481763857408	12.2876855124377
C1orf27	3896	798	563	0.294486215538847	235	204.82546201232	9.89002443238873	796	562	0.293969849246231	234	204.312114989733	9.86523740373613
OCLM	884	26	26	0	0	29.4117647058824	1.42015093574327	26	26	0	0	29.4117647058824	1.42015093574327
PDC	1325	0	0	NA	0	0	0	0	0	NA	0	0	0
PTGS2	4493	14	14	0	0	3.11595815713332	0.150454450348052	14	14	0	0	3.11595815713332	0.150454450348052
PLA2G4A	2928	133	126	0.0526315789473684	7	45.4234972677596	2.19327955308439	133	126	0.0526315789473684	7	45.4234972677596	2.19327955308439
FAM5C	2884	3	3	0	0	1.04022191400832	0.0502272522350257	3	3	0	0	1.04022191400832	0.0502272522350257
LOC440704	2216	0	0	NA	0	0	0	0	0	NA	0	0	0
RGS18	2145	0	0	NA	0	0	0	0	0	NA	0	0	0
RGS21	1793	0	0	NA	0	0	0	0	0	NA	0	0	0
RGS1	1403	473	312	0.340380549682875	161	337.134711332858	16.2785939762105	472	311	0.341101694915254	161	336.421952957947	16.2441783441255
RGS13	1562	2	2	0	0	1.28040973111396	0.0618247526443935	2	2	0	0	1.28040973111396	0.0618247526443935
RGS2	1350	7	7	0	0	5.18518518518519	0.250367350153259	7	7	0	0	5.18518518518519	0.250367350153259
UCHL5	6569	1544	852	0.448186528497409	692	235.043385599026	11.3491008559566	1543	852	0.447828904731043	691	234.891155427006	11.3417504020344
TROVE2	3722	2899	1187	0.590548464987927	1712	778.882321332617	37.6084355541299	2895	1184	0.591018998272884	1711	777.807630306287	37.5565439562629
GLRX2	1349	74	62	0.162162162162162	12	54.8554484803558	2.64870256065981	74	62	0.162162162162162	12	54.8554484803558	2.64870256065981
CDC73	5939	598	470	0.214046822742475	128	100.690351911096	4.86184691455333	596	468	0.214765100671141	128	100.353594881293	4.84558655697958
MIR1278	81	0	0	NA	0	0	0	0	0	NA	0	0	0
B3GALT2	3548	8	8	0	0	2.25479143179256	0.108872901500048	8	8	0	0	2.25479143179256	0.108872901500048
KCNT2	5909	0	0	NA	0	0	0	0	0	NA	0	0	0
MIR4735	69	0	0	NA	0	0	0	0	0	NA	0	0	0
CFH	4375	0	0	NA	0	0	0	0	0	NA	0	0	0
CFHR3	1640	0	0	NA	0	0	0	0	0	NA	0	0	0
CFHR1	1297	0	0	NA	0	0	0	0	0	NA	0	0	0
CFHR4	2181	0	0	NA	0	0	0	0	0	NA	0	0	0
CFHR2	1036	0	0	NA	0	0	0	0	0	NA	0	0	0
CFHR5	2828	0	0	NA	0	0	0	0	0	NA	0	0	0
F13B	2217	1	1	0	0	0.4510599909788	0.0217794911210065	1	1	0	0	0.4510599909788	0.0217794911210065
ASPM	10888	2204	1642	0.254990925589837	562	202.424687729611	9.77410272968938	2200	1640	0.254545454545455	560	202.057310800882	9.75636388625982
ZBTB41	8474	216	202	0.0648148148148148	14	25.4897333018645	1.23077513241664	216	202	0.0648148148148148	14	25.4897333018645	1.23077513241664
CRB1	5585	2	2	0	0	0.35810205908684	0.0172910051263281	2	2	0	0	0.35810205908684	0.0172910051263281
DENND1B	10932	259	247	0.0463320463320463	12	23.6919136480059	1.14396717344999	258	246	0.0465116279069767	12	23.6004390779363	1.13955031177644
C1orf53	683	7	7	0	0	10.2489019033675	0.494869579365885	7	7	0	0	10.2489019033675	0.494869579365885
LHX9	2570	0	0	NA	0	0	0	0	0	NA	0	0	0
NEK7	4132	359	284	0.20891364902507	75	86.8828654404647	4.19515061028132	359	284	0.20891364902507	75	86.8828654404647	4.19515061028132
ATP6V1G3	678	0	0	NA	0	0	0	0	0	NA	0	0	0
PTPRC	7415	9622	3046	0.683433797547288	6576	1297.63991908294	62.6567145416778	9593	3038	0.683310747419994	6555	1293.72892784895	62.4678718144164
LOC100131234	604	10	10	0	0	16.5562913907285	0.799422712173366	10	10	0	0	16.5562913907285	0.799422712173366
MIR181B1	110	0	0	NA	0	0	0	0	0	NA	0	0	0
MIR181A1	110	0	0	NA	0	0	0	0	0	NA	0	0	0
NR5A2	5225	1	1	0	0	0.191387559808612	0.00924117355316198	1	1	0	0	0.191387559808612	0.00924117355316198
SMIM16	1417	0	0	NA	0	0	0	0	0	NA	0	0	0
ZNF281	3521	345	293	0.150724637681159	52	97.9835274069867	4.7311475365716	344	293	0.148255813953488	51	97.6995171826186	4.7174340654511
KIF14	7277	690	588	0.147826086956522	102	94.8192936649718	4.57836209324409	689	587	0.148040638606676	102	94.6818743987907	4.57172678586257
DDX59	2320	270	226	0.162962962962963	44	116.379310344828	5.61939034057037	270	226	0.162962962962963	44	116.379310344828	5.61939034057037
CAMSAP2	7351	247	239	0.0323886639676113	8	33.6008706298463	1.62242246747001	247	239	0.0323886639676113	8	33.6008706298463	1.62242246747001
GPR25	1224	0	0	NA	0	0	0	0	0	NA	0	0	0
C1orf106	4408	62	56	0.0967741935483871	6	14.065335753176	0.679146590868154	15	11	0.266666666666667	4	3.40290381125227	0.164309659081005
KIF21B	9940	290	242	0.16551724137931	48	29.1750503018109	1.40872114954011	290	242	0.16551724137931	48	29.1750503018109	1.40872114954011
CACNA1S	6168	0	0	NA	0	0	0	0	0	NA	0	0	0
ASCL5	1420	0	0	NA	0	0	0	0	0	NA	0	0	0
TMEM9	1539	722	447	0.380886426592798	275	469.135802469136	22.6522840614853	720	445	0.381944444444444	275	467.836257309942	22.5895353521737
IGFN1	11810	0	0	NA	0	0	0	0	0	NA	0	0	0
PKP1	5447	0	0	NA	0	0	0	0	0	NA	0	0	0
TNNT2	1338	0	0	NA	0	0	0	0	0	NA	0	0	0
LAD1	2839	0	0	NA	0	0	0	0	0	NA	0	0	0
TNNI1	6143	0	0	NA	0	0	0	0	0	NA	0	0	0
PHLDA3	1629	69	61	0.115942028985507	8	42.3572744014733	2.04522657781076	69	61	0.115942028985507	8	42.3572744014733	2.04522657781076
CSRP1	2324	1807	845	0.532374100719424	962	777.538726333907	37.5435598925109	1802	843	0.532186459489456	959	775.387263339071	37.4396762182095
RPS10P7	689	69	59	0.144927536231884	10	100.145137880987	4.83552118324198	61	54	0.114754098360656	7	88.5341074020319	4.2748810460545
NAV1	13265	6	6	0	0	0.452318130418394	0.0218402405496893	6	6	0	0	0.452318130418394	0.0218402405496893
MIR5191	120	0	0	NA	0	0	0	0	0	NA	0	0	0
RNU6-79	35	0	0	NA	0	0	0	0	0	NA	0	0	0
MIR1231	92	0	0	NA	0	0	0	0	0	NA	0	0	0
IPO9	11416	2490	1531	0.385140562248996	959	218.114926419061	10.5317079730226	2483	1526	0.385420861860652	957	217.50175192712	10.5021007618534
SHISA4	1661	2	2	0	0	1.20409391932571	0.0581398336126085	2	2	0	0	1.20409391932571	0.0581398336126085
LMOD1	3967	1	1	0	0	0.252079657171666	0.0121716994744823	1	1	0	0	0.252079657171666	0.0121716994744823
TIMM17A	1659	5608	1189	0.787981455064194	4419	3380.34960819771	163.220626413527	5606	1189	0.787905815198002	4417	3379.14406268837	163.162416489699
RNPEP	2413	336	276	0.178571428571429	60	139.245752175715	6.723499498521	335	276	0.176119402985075	59	138.83133029424	6.70348908334683
ELF3	3247	15	15	0	0	4.61964890668309	0.223060356399467	15	15	0	0	4.61964890668309	0.223060356399467
GPR37L1	2459	0	0	NA	0	0	0	0	0	NA	0	0	0
ARL8A	1795	19	18	0.0526315789473684	1	10.5849582172702	0.511096102780031	19	18	0.0526315789473684	1	10.5849582172702	0.511096102780031
PTPN7	4309	3099	1415	0.543401097128106	1684	719.192388025064	34.72629925633	3091	1410	0.543836945972177	1681	717.335808772337	34.6366540823865
PTPRVP	4095	11	11	0	0	2.68620268620269	0.129703650785833	11	11	0	0	2.68620268620269	0.129703650785833
LGR6	3640	0	0	NA	0	0	0	0	0	NA	0	0	0
UBE2T	908	1843	577	0.686923494302767	1266	2029.73568281938	98.0060549950937	1842	576	0.687296416938111	1266	2028.63436123348	97.9528775371473
PPP1R12B	11990	69	69	0	0	5.75479566305254	0.277871067160444	69	69	0	0	5.75479566305254	0.277871067160444
SYT2	7779	8	8	0	0	1.02840982131379	0.0496569037822562	8	8	0	0	1.02840982131379	0.0496569037822562
KDM5B	6383	81	77	0.0493827160493827	4	12.689957700141	0.612736280281525	80	76	0.05	4	12.5332915556948	0.605171634845951
KDM5B-AS1	764	0	0	NA	0	0	0	0	0	NA	0	0	0
LOC641515	1093	0	0	NA	0	0	0	0	0	NA	0	0	0
LOC148709	2321	0	0	NA	0	0	0	0	0	NA	0	0	0
RABIF	3227	426	311	0.269953051643192	115	132.011155872327	6.37417606238165	424	309	0.27122641509434	115	131.391385187481	6.34425035316859
KLHL12	3338	1108	745	0.327617328519856	363	331.93529059317	16.0275392604316	1093	734	0.328453796889295	359	327.4415817855	15.8105599383138
ADIPOR1	2340	1112	631	0.432553956834532	481	475.213675213675	22.9457549481118	1110	630	0.432432432432432	480	474.358974358974	22.90448560468
CYB5R1	1643	279	230	0.175627240143369	49	169.811320754717	8.19936200636683	279	230	0.175627240143369	49	169.811320754717	8.19936200636683
LOC401980	1873	0	0	NA	0	0	0	0	0	NA	0	0	0
TMEM183A	2220	31	27	0.129032258064516	4	13.963963963964	0.674251840663699	31	27	0.129032258064516	4	13.963963963964	0.674251840663699
TMEM183B	1689	0	0	NA	0	0	0	0	0	NA	0	0	0
PPFIA4	5045	4	4	0	0	0.792864222001982	0.0382835534709783	4	4	0	0	0.792864222001982	0.0382835534709783
MYOG	1533	0	0	NA	0	0	0	0	0	NA	0	0	0
ADORA1	2919	0	0	NA	0	0	0	0	0	NA	0	0	0
MYBPH	1806	0	0	NA	0	0	0	0	0	NA	0	0	0
CHI3L1	1837	18	18	0	0	9.79858464888405	0.47312595137446	18	18	0	0	9.79858464888405	0.47312595137446
CHIT1	2535	0	0	NA	0	0	0	0	0	NA	0	0	0
LOC730227	2741	6	5	0.166666666666667	1	2.18898212331266	0.105695290365424	6	5	0.166666666666667	1	2.18898212331266	0.105695290365424
BTG2	2711	1262	739	0.414421553090333	523	465.510881593508	22.4772542791857	1258	735	0.415739268680445	523	464.035411287348	22.4060110009632
FMOD	2986	0	0	NA	0	0	0	0	0	NA	0	0	0
PRELP	5819	0	0	NA	0	0	0	0	0	NA	0	0	0
OPTC	1444	0	0	NA	0	0	0	0	0	NA	0	0	0
ATP2B4	8920	156	143	0.0833333333333333	13	17.4887892376682	0.844448493630306	156	143	0.0833333333333333	13	17.4887892376682	0.844448493630306
SNORA77	125	2	2	0	0	16	0.772562109044341	2	2	0	0	16	0.772562109044341
LINC00260	1275	5	5	0	0	3.92156862745098	0.189353458099103	5	5	0	0	3.92156862745098	0.189353458099103
LAX1	3278	567	456	0.195767195767196	111	172.971323978035	8.35194317854144	567	456	0.195767195767196	111	172.971323978035	8.35194317854144
ZC3H11A	4778	1377	949	0.310820624546115	428	288.195897865216	13.9155769170424	1181	824	0.302286198137172	357	247.174550020929	11.9348557291409
ZBED6	2940	32	31	0.03125	1	10.8843537414966	0.525552455132205	32	31	0.03125	1	10.8843537414966	0.525552455132205
SNRPE	1547	3729	501	0.865647626709574	3228	2410.47188106012	116.389952513993	3235	419	0.87047913446677	2816	2091.14414996768	100.971170925923
LINC00303	1514	4	4	0	0	2.64200792602378	0.12756970096505	4	4	0	0	2.64200792602378	0.12756970096505
SOX13	4073	0	0	NA	0	0	0	0	0	NA	0	0	0
ETNK2	2610	0	0	NA	0	0	0	0	0	NA	0	0	0
REN	1465	0	0	NA	0	0	0	0	0	NA	0	0	0
KISS1	714	0	0	NA	0	0	0	0	0	NA	0	0	0
GOLT1A	883	0	0	NA	0	0	0	0	0	NA	0	0	0
PLEKHA6	7414	7	7	0	0	0.944159697868897	0.0455888754662664	7	7	0	0	0.944159697868897	0.0455888754662664
LINC00628	1290	0	0	NA	0	0	0	0	0	NA	0	0	0
PPP1R15B	5275	2144	939	0.562033582089552	1205	406.445497630332	19.6252744288041	2143	939	0.561829211385908	1204	406.255924170616	19.6161208493131
PIK3C2B	7606	540	270	0.5	270	70.9965816460689	3.42807930321411	538	268	0.50185873605948	270	70.7336313436761	3.41538271320221
MDM4	10077	1685	1205	0.28486646884273	480	167.212464026992	8.07387586669963	1684	1205	0.284441805225653	479	167.113228143297	8.06908424897459
LRRN2	3322	0	0	NA	0	0	0	0	0	NA	0	0	0
NFASC	11057	0	0	NA	0	0	0	0	0	NA	0	0	0
CNTN2	7670	0	0	NA	0	0	0	0	0	NA	0	0	0
[truncated: 21,711 more rows]
